# Supplementary material for: Genomic insights of high-risk clones of ESBL-producing Escherichia coli isolated from community infections and commercial meat in southern Brazil
Source: Sci Rep. 2022 Jun 7;12:9354. doi: 10.1038/s41598-022-13197-y (PMC9174282; doi:10.1038/s41598-022-13197-y)
Supplement: Supplementary file 1 — Supplementary Information 1. [file 41598_2022_13197_MOESM1_ESM.xlsx]

## Sheet: main.snp_matrix
	1815	81-19	ESC_QA4912AA_AS	ESC_GB3907AA_AS	ESC_NB3767AA_AS	ESC_PA7819AA_AS	ESC_XA1174AA_AS	ESC_NB3768AA_AS	ESC_HA9590AA_AS	ESC_NB3818AA_AS	ESC_QA4905AA_AS	ESC_UB3152AA_AS	ESC_VB1720AA_AS	ESC_NB8663AA_AS	ESC_VB0885AA_AS	ESC_MB3225AA_AS	ESC_MB3279AA_AS	ESC_NB8662AA_AS	ESC_GB5995AA_AS	ESC_KB1868AA_AS	ESC_VB0599AA_AS	ESC_TA2324AA_AS	ESC_OB3665AA_AS	ESC_HB9434AA_AS	ESC_LB5888AA_AS	ESC_IB7692AA_AS	ESC_XB5508AA_AS	ESC_ZB6032AA_AS	F26.1	F24.1	ESC_NB6336AA_AS	5076	84-19	ESC_GB5981AA_AS	ESC_WB5016AA_AS	ESC_UA2169AA_AS	ESC_DB2108AA_AS	ESC_SA6634AA_AS	ESC_NB6012AA_AS	ESC_UA5368AA_AS	ESC_RA5041AA_AS	ESC_CB8856AA_AS	ESC_VA5657AA_AS	ESC_RA5097AA_AS	ESC_LB6057AA_AS	ESC_VA5565AA_AS	ESC_VA5566AA_AS	ESC_OA6282AA_AS	ESC_VA5683AA_AS
1815	0	67	93	101	105	106	106	107	108	109	109	111	112	114	117	120	123	127	128	128	131	134	138	141	141	3126	3243	3251	3308	3309	3330	3471	3471	3480	3496	3687	3713	3714	5752	5753	5765	5767	5800	5801	5802	5802	5802	5805	5809
81-19	67	0	66	74	78	79	79	80	81	82	82	84	85	87	90	93	96	100	101	101	104	107	111	114	114	3100	3219	3227	3284	3285	3304	3445	3445	3454	3471	3663	3689	3690	5728	5729	5741	5743	5777	5778	5779	5779	5779	5782	5786
ESC_QA4912AA_AS	93	66	0	68	72	69	69	70	81	72	34	84	75	77	88	83	86	94	99	95	104	97	107	114	114	3096	3215	3223	3280	3281	3300	3441	3441	3450	3467	3661	3687	3688	5724	5725	5737	5739	5773	5774	5775	5775	5775	5778	5782
ESC_GB3907AA_AS	101	74	68	0	48	49	49	50	57	52	84	72	55	57	64	63	66	70	73	69	78	71	77	88	88	3074	3191	3199	3256	3257	3278	3417	3417	3426	3443	3635	3661	3662	5700	5701	5713	5715	5751	5752	5753	5753	5753	5756	5760
ESC_NB3767AA_AS	105	78	72	48	0	35	41	2	45	4	88	76	43	47	62	51	64	58	61	59	68	81	87	78	78	3064	3183	3191	3248	3249	3268	3409	3409	3418	3435	3627	3653	3654	5692	5693	5705	5707	5741	5742	5743	5743	5743	5746	5750
ESC_PA7819AA_AS	106	79	69	49	35	0	42	33	46	35	85	77	40	44	63	48	61	59	62	60	69	78	88	79	79	3065	3184	3192	3249	3250	3269	3410	3410	3419	3436	3628	3654	3655	5693	5694	5706	5708	5742	5743	5744	5744	5744	5747	5751
ESC_XA1174AA_AS	106	79	69	49	41	42	0	43	50	45	89	77	48	50	63	56	63	63	62	64	67	74	88	83	83	3061	3176	3184	3241	3242	3263	3406	3406	3415	3428	3622	3648	3649	5685	5686	5700	5700	5734	5735	5736	5736	5736	5739	5743
ESC_NB3768AA_AS	107	80	70	50	2	33	43	0	47	2	86	78	41	45	64	49	62	60	63	61	70	79	89	80	80	3066	3185	3193	3250	3251	3270	3411	3411	3420	3437	3629	3655	3656	5694	5695	5707	5709	5743	5744	5745	5745	5745	5748	5752
ESC_HA9590AA_AS	108	81	81	57	45	46	50	47	0	49	97	79	52	56	67	54	73	67	68	62	65	90	94	75	75	3065	3182	3190	3247	3248	3269	3410	3410	3419	3434	3628	3654	3655	5691	5692	5704	5706	5740	5741	5742	5742	5742	5745	5749
ESC_NB3818AA_AS	109	82	72	52	4	35	45	2	49	0	88	80	43	47	66	51	64	62	65	63	72	81	91	82	82	3068	3187	3195	3252	3253	3272	3413	3413	3422	3439	3631	3657	3658	5696	5697	5709	5711	5745	5746	5747	5747	5747	5750	5754
ESC_QA4905AA_AS	109	82	34	84	88	85	89	86	97	88	0	100	91	93	104	99	102	110	115	111	120	113	123	130	130	3116	3235	3243	3300	3301	3320	3461	3461	3470	3487	3679	3705	3706	5744	5745	5757	5759	5793	5794	5795	5795	5795	5798	5802
ESC_UB3152AA_AS	111	84	84	72	76	77	77	78	79	80	100	0	83	85	86	91	94	98	99	99	102	105	109	112	112	3098	3217	3225	3282	3283	3302	3443	3443	3452	3469	3661	3687	3688	5726	5727	5739	5741	5775	5776	5777	5777	5777	5780	5784
ESC_VB1720AA_AS	112	85	75	55	43	40	48	41	52	43	91	83	0	50	69	54	67	53	70	66	75	84	94	85	85	3071	3190	3198	3255	3256	3275	3416	3416	3425	3442	3634	3660	3661	5699	5700	5712	5714	5748	5749	5750	5750	5750	5753	5757
ESC_NB8663AA_AS	114	87	77	57	47	44	50	45	56	47	93	85	50	0	71	58	69	69	74	70	79	86	96	89	89	3073	3192	3200	3257	3258	3277	3418	3418	3427	3444	3636	3662	3663	5701	5702	5714	5716	5750	5751	5752	5752	5752	5755	5759
ESC_VB0885AA_AS	117	90	88	64	62	63	63	64	67	66	104	86	69	71	0	77	74	84	85	85	90	97	103	100	100	3086	3205	3213	3270	3271	3290	3431	3431	3440	3457	3649	3675	3676	5714	5715	5727	5729	5763	5764	5765	5765	5765	5768	5772
ESC_MB3225AA_AS	120	93	83	63	51	48	56	49	54	51	99	91	54	58	77	0	75	73	78	34	41	92	102	51	51	3077	3196	3204	3261	3262	3281	3422	3422	3431	3448	3640	3666	3667	5705	5706	5718	5720	5754	5755	5756	5756	5756	5759	5763
ESC_MB3279AA_AS	123	96	86	66	64	61	63	62	73	64	102	94	67	69	74	75	0	86	91	87	96	95	105	104	104	3088	3209	3217	3274	3275	3292	3433	3433	3442	3463	3653	3679	3680	5718	5719	5731	5733	5767	5768	5769	5769	5769	5772	5776
ESC_NB8662AA_AS	127	100	94	70	58	59	63	60	67	62	110	98	53	69	84	73	86	0	85	81	90	103	109	100	100	3084	3203	3211	3268	3269	3288	3429	3429	3438	3455	3647	3673	3674	5712	5713	5725	5727	5761	5762	5763	5763	5763	5766	5770
ESC_GB5995AA_AS	128	101	99	73	61	62	62	63	68	65	115	99	70	74	85	78	91	85	0	84	83	100	112	99	99	3083	3198	3206	3263	3264	3287	3428	3428	3437	3450	3642	3668	3669	5707	5708	5722	5722	5756	5757	5758	5758	5758	5761	5765
ESC_KB1868AA_AS	128	101	95	69	59	60	64	61	62	63	111	99	66	70	85	34	87	81	84	0	49	102	108	59	59	3083	3200	3208	3265	3266	3287	3428	3428	3437	3452	3642	3668	3669	5709	5710	5722	5724	5756	5757	5758	5758	5758	5761	5765
ESC_VB0599AA_AS	131	104	104	78	68	69	67	70	65	72	120	102	75	79	90	41	96	90	83	49	0	103	115	56	56	3080	3195	3203	3260	3261	3282	3425	3425	3434	3447	3643	3669	3670	5704	5705	5719	5719	5757	5758	5759	5759	5759	5762	5764
ESC_TA2324AA_AS	134	107	97	71	81	78	74	79	90	81	113	105	84	86	97	92	95	103	100	102	103	0	110	121	121	3103	3218	3226	3283	3284	3305	3448	3448	3457	3470	3662	3688	3689	5725	5726	5740	5740	5774	5775	5776	5776	5776	5779	5783
ESC_OB3665AA_AS	138	111	107	77	87	88	88	89	94	91	123	109	94	96	103	102	105	109	112	108	115	110	0	125	125	3109	3228	3236	3293	3294	3313	3454	3454	3463	3480	3672	3698	3699	5737	5738	5750	5752	5786	5787	5788	5788	5788	5791	5795
ESC_HB9434AA_AS	141	114	114	88	78	79	83	80	75	82	130	112	85	89	100	51	104	100	99	59	56	121	125	0	0	3092	3213	3221	3278	3279	3296	3437	3437	3446	3467	3657	3683	3684	5722	5723	5735	5737	5771	5772	5773	5773	5773	5776	5780
ESC_LB5888AA_AS	141	114	114	88	78	79	83	80	75	82	130	112	85	89	100	51	104	100	99	59	56	121	125	0	0	3092	3213	3221	3278	3279	3296	3437	3437	3446	3467	3657	3683	3684	5722	5723	5735	5737	5771	5772	5773	5773	5773	5776	5780
ESC_IB7692AA_AS	3126	3100	3096	3074	3064	3065	3061	3066	3065	3068	3116	3098	3071	3073	3086	3077	3088	3084	3083	3083	3080	3103	3109	3092	3092	0	2702	2710	2769	2770	1239	1615	1615	1624	3232	3913	3939	3938	4982	4983	4999	4997	5223	5224	5225	5225	5225	5228	5232
ESC_XB5508AA_AS	3243	3219	3215	3191	3183	3184	3176	3185	3182	3187	3235	3217	3190	3192	3205	3196	3209	3203	3198	3200	3195	3218	3228	3213	3213	2702	0	42	100	101	2791	2497	2497	2506	1476	1870	1896	1897	3185	3186	3202	3200	4175	4176	4177	4177	4177	4180	4184
ESC_ZB6032AA_AS	3251	3227	3223	3199	3191	3192	3184	3193	3190	3195	3243	3225	3198	3200	3213	3204	3217	3211	3206	3208	3203	3226	3236	3221	3221	2710	42	0	118	119	2799	2505	2505	2514	1492	1878	1904	1905	3193	3194	3210	3208	4183	4184	4185	4185	4185	4188	4192
F26.1	3308	3284	3280	3256	3248	3249	3241	3250	3247	3252	3300	3282	3255	3257	3270	3261	3274	3268	3263	3265	3260	3283	3293	3278	3278	2769	100	118	0	1	2857	2564	2564	2573	1560	1938	1964	1965	3253	3254	3268	3268	4242	4243	4244	4244	4244	4247	4251
F24.1	3309	3285	3281	3257	3249	3250	3242	3251	3248	3253	3301	3283	3256	3258	3271	3262	3275	3269	3264	3266	3261	3284	3294	3279	3279	2770	101	119	1	0	2858	2565	2565	2574	1561	1939	1965	1966	3254	3255	3269	3269	4243	4244	4245	4245	4245	4248	4252
ESC_NB6336AA_AS	3330	3304	3300	3278	3268	3269	3263	3270	3269	3272	3320	3302	3275	3277	3290	3281	3292	3288	3287	3287	3282	3305	3313	3296	3296	1239	2791	2799	2857	2858	0	1438	1438	1447	3323	4003	4029	4028	5006	5007	5025	5021	5249	5250	5251	5251	5251	5254	5258
5076	3471	3445	3441	3417	3409	3410	3406	3411	3410	3413	3461	3443	3416	3418	3431	3422	3433	3429	3428	3428	3425	3448	3454	3437	3437	1615	2497	2505	2564	2565	1438	0	34	85	2850	3664	3690	3689	4713	4714	4732	4728	5008	5009	5010	5010	5010	5013	5017
84-19	3471	3445	3441	3417	3409	3410	3406	3411	3410	3413	3461	3443	3416	3418	3431	3422	3433	3429	3428	3428	3425	3448	3454	3437	3437	1615	2497	2505	2564	2565	1438	34	0	85	2850	3664	3690	3689	4713	4714	4732	4728	5008	5009	5010	5010	5010	5013	5017
ESC_GB5981AA_AS	3480	3454	3450	3426	3418	3419	3415	3420	3419	3422	3470	3452	3425	3427	3440	3431	3442	3438	3437	3437	3434	3457	3463	3446	3446	1624	2506	2514	2573	2574	1447	85	85	0	2859	3673	3699	3698	4722	4723	4741	4737	5017	5018	5019	5019	5019	5022	5026
ESC_WB5016AA_AS	3496	3471	3467	3443	3435	3436	3428	3437	3434	3439	3487	3469	3442	3444	3457	3448	3463	3455	3450	3452	3447	3470	3480	3467	3467	3232	1476	1492	1560	1561	3323	2850	2850	2859	0	2967	2993	2994	4571	4572	4588	4586	5002	5003	5004	5004	5004	5007	5011
ESC_UA2169AA_AS	3687	3663	3661	3635	3627	3628	3622	3629	3628	3631	3679	3661	3634	3636	3649	3640	3653	3647	3642	3642	3643	3662	3672	3657	3657	3913	1870	1878	1938	1939	4003	3664	3664	3673	2967	0	118	141	4695	4696	4712	4710	4685	4686	4687	4687	4687	4690	4694
ESC_DB2108AA_AS	3713	3689	3687	3661	3653	3654	3648	3655	3654	3657	3705	3687	3660	3662	3675	3666	3679	3673	3668	3668	3669	3688	3698	3683	3683	3939	1896	1904	1964	1965	4029	3690	3690	3699	2993	118	0	165	4721	4722	4738	4736	4711	4712	4713	4713	4713	4716	4720
ESC_SA6634AA_AS	3714	3690	3688	3662	3654	3655	3649	3656	3655	3658	3706	3688	3661	3663	3676	3667	3680	3674	3669	3669	3670	3689	3699	3684	3684	3938	1897	1905	1965	1966	4028	3689	3689	3698	2994	141	165	0	4724	4725	4741	4739	4714	4715	4716	4716	4716	4719	4723
ESC_NB6012AA_AS	5752	5728	5724	5700	5692	5693	5685	5694	5691	5696	5744	5726	5699	5701	5714	5705	5718	5712	5707	5709	5704	5725	5737	5722	5722	4982	3185	3193	3253	3254	5006	4713	4713	4722	4571	4695	4721	4724	0	1	319	109	1606	1607	1608	1608	1608	1611	1615
ESC_UA5368AA_AS	5753	5729	5725	5701	5693	5694	5686	5695	5692	5697	5745	5727	5700	5702	5715	5706	5719	5713	5708	5710	5705	5726	5738	5723	5723	4983	3186	3194	3254	3255	5007	4714	4714	4723	4572	4696	4722	4725	1	0	320	108	1607	1608	1609	1609	1609	1612	1616
ESC_RA5041AA_AS	5765	5741	5737	5713	5705	5706	5700	5707	5704	5709	5757	5739	5712	5714	5727	5718	5731	5725	5722	5722	5719	5740	5750	5735	5735	4999	3202	3210	3268	3269	5025	4732	4732	4741	4588	4712	4738	4741	319	320	0	338	1633	1634	1635	1635	1635	1638	1642
ESC_CB8856AA_AS	5767	5743	5739	5715	5707	5708	5700	5709	5706	5711	5759	5741	5714	5716	5729	5720	5733	5727	5722	5724	5719	5740	5752	5737	5737	4997	3200	3208	3268	3269	5021	4728	4728	4737	4586	4710	4736	4739	109	108	338	0	1625	1626	1627	1627	1627	1630	1634
ESC_VA5657AA_AS	5800	5777	5773	5751	5741	5742	5734	5743	5740	5745	5793	5775	5748	5750	5763	5754	5767	5761	5756	5756	5757	5774	5786	5771	5771	5223	4175	4183	4242	4243	5249	5008	5008	5017	5002	4685	4711	4714	1606	1607	1633	1625	0	45	46	46	46	49	53
ESC_RA5097AA_AS	5801	5778	5774	5752	5742	5743	5735	5744	5741	5746	5794	5776	5749	5751	5764	5755	5768	5762	5757	5757	5758	5775	5787	5772	5772	5224	4176	4184	4243	4244	5250	5009	5009	5018	5003	4686	4712	4715	1607	1608	1634	1626	45	0	7	7	7	20	14
ESC_LB6057AA_AS	5802	5779	5775	5753	5743	5744	5736	5745	5742	5747	5795	5777	5750	5752	5765	5756	5769	5763	5758	5758	5759	5776	5788	5773	5773	5225	4177	4185	4244	4245	5251	5010	5010	5019	5004	4687	4713	4716	1608	1609	1635	1627	46	7	0	6	6	21	13
ESC_VA5565AA_AS	5802	5779	5775	5753	5743	5744	5736	5745	5742	5747	5795	5777	5750	5752	5765	5756	5769	5763	5758	5758	5759	5776	5788	5773	5773	5225	4177	4185	4244	4245	5251	5010	5010	5019	5004	4687	4713	4716	1608	1609	1635	1627	46	7	6	0	0	21	13
ESC_VA5566AA_AS	5802	5779	5775	5753	5743	5744	5736	5745	5742	5747	5795	5777	5750	5752	5765	5756	5769	5763	5758	5758	5759	5776	5788	5773	5773	5225	4177	4185	4244	4245	5251	5010	5010	5019	5004	4687	4713	4716	1608	1609	1635	1627	46	7	6	0	0	21	13
ESC_OA6282AA_AS	5805	5782	5778	5756	5746	5747	5739	5748	5745	5750	5798	5780	5753	5755	5768	5759	5772	5766	5761	5761	5762	5779	5791	5776	5776	5228	4180	4188	4247	4248	5254	5013	5013	5022	5007	4690	4716	4719	1611	1612	1638	1630	49	20	21	21	21	0	28
ESC_VA5683AA_AS	5809	5786	5782	5760	5750	5751	5743	5752	5749	5754	5802	5784	5757	5759	5772	5763	5776	5770	5765	5765	5764	5783	5795	5780	5780	5232	4184	4192	4251	4252	5258	5017	5017	5026	5011	4694	4720	4723	1615	1616	1642	1634	53	14	13	13	13	28	0
F50.2	6270	6246	6242	6218	6210	6211	6203	6212	6209	6214	6262	6244	6217	6219	6232	6223	6236	6230	6225	6227	6222	6243	6255	6240	6240	5502	3707	3715	3771	3772	5528	5235	5235	5244	5093	5217	5243	5246	772	773	847	791	2132	2133	2134	2134	2134	2137	2141
ESC_RA6617AA_AS	6315	6291	6287	6263	6255	6256	6248	6257	6254	6259	6307	6289	6262	6264	6277	6268	6281	6275	6270	6272	6267	6288	6300	6285	6285	5535	3861	3869	3929	3930	5567	5277	5277	5286	5163	5371	5397	5400	1005	1006	1041	1025	2330	2331	2332	2332	2332	2335	2339
ESC_NB6274AA_AS	6349	6327	6323	6299	6291	6292	6284	6293	6290	6295	6343	6325	6298	6300	6313	6304	6317	6311	6306	6308	6303	6324	6336	6321	6321	5571	3897	3905	3965	3966	5603	5313	5313	5322	5201	5407	5433	5436	1045	1046	1081	1065	2368	2369	2370	2370	2370	2373	2377
ESC_IB8574AA_AS	6708	6684	6680	6656	6648	6649	6641	6650	6647	6652	6700	6682	6655	6657	6670	6661	6674	6668	6663	6665	6660	6681	6693	6678	6678	6047	4250	4258	4318	4319	6073	5778	5778	5787	5634	5622	5648	5651	1361	1362	1398	1380	2681	2682	2683	2683	2683	2686	2690
ESC_TA9074AA_AS	6732	6708	6704	6680	6672	6673	6665	6674	6671	6676	6724	6706	6679	6681	6694	6685	6698	6692	6687	6689	6684	6705	6717	6702	6702	6069	4282	4290	4350	4351	6095	5800	5800	5809	5660	5654	5680	5683	1397	1398	1434	1416	2715	2716	2717	2717	2717	2720	2724
min: 0 max: 6732
[truncated: 5 more columns]
