# Supplementary material for: Genomic insights of high-risk clones of ESBL-producing Escherichia coli isolated from community infections and commercial meat in southern Brazil
Source: Sci Rep. 2022 Jun 7;12:9354. doi: 10.1038/s41598-022-13197-y (PMC9174282; doi:10.1038/s41598-022-13197-y)
Supplement: Supplementary file 2 — Supplementary Information 2. [file 41598_2022_13197_MOESM2_ESM.xlsx]

## Sheet: main.snp_matrix
	30-18	ESC_OB1351AA_AS	ESC_IB8246AA_AS	ESC_UA5671AA_AS	ESC_UA1625AA_AS	ESC_LB8064AA_AS	ESC_UB8432AA_AS	ESC_VB1334AA_AS	ESC_ZB6335AA_AS	ESC_NB4581AA_AS	ESC_YB9519AA_AS	ESC_UB8082AA_AS	ESC_VB7060AA_AS	ESC_VB0324AA_AS	ESC_SA2939AA_AS	ESC_QA3673AA_AS	ESC_LB0235AA_AS	ESC_LB6041AA_AS	ESC_UA3535AA_AS	ESC_KB3291AA_AS	ESC_NB4899AA_AS	ESC_CB8744AA_AS	ESC_KB3290AA_AS	ESC_VA2249AA_AS	ESC_FB7518AA_AS	ESC_UA2136AA_AS	P6.1	ESC_HB8755AA_AS	ESC_PA1951AA_AS	ESC_NB4785AA_AS	ESC_ZA4947AA_AS	ESC_RB2055AA_AS	ESC_CB7694AA_AS	ESC_VB8026AA_AS	ESC_HB8660AA_AS	ESC_WB6802AA_AS	ESC_WB6801AA_AS	6276	ESC_OB8922AA_AS	ESC_OB8906AA_AS	ESC_OB8992AA_AS	ESC_HA8568AA_AS	ESC_RA4103AA_AS	ESC_RA4140AA_AS	ESC_RB2225AA_AS	ESC_ZB6270AA_AS
30-18	0	279	299	310	314	334	350	353	354	356	364	365	389	741	897	989	1344	1363	1374	1776	1786	1791	1812	1830	1851	1853	1853	1856	1911	1932	1936	1943	1961	1972	1994	2017	2018	2045	2203	2205	2205	2347	2394	2397	2569	3033
ESC_OB1351AA_AS	279	0	226	237	241	261	291	294	295	298	291	292	316	686	838	935	1285	1306	1315	1717	1729	1730	1753	1775	1794	1796	1799	1799	1852	1875	1877	1888	1902	1915	1935	1960	1961	1988	2144	2146	2146	2288	2336	2339	2513	2972
ESC_IB8246AA_AS	299	226	0	225	113	133	311	314	315	318	291	252	276	706	858	955	1305	1326	1335	1737	1751	1752	1773	1795	1816	1818	1821	1821	1874	1897	1899	1908	1924	1937	1957	1982	1983	2010	2164	2166	2166	2310	2356	2359	2535	2994
ESC_UA5671AA_AS	310	237	225	0	240	260	322	325	326	329	302	291	315	717	869	966	1316	1337	1346	1747	1762	1763	1783	1806	1827	1829	1832	1832	1885	1908	1910	1919	1935	1948	1968	1993	1994	2021	2175	2177	2177	2321	2367	2370	2546	3005
ESC_UA1625AA_AS	314	241	113	240	0	96	326	329	330	333	306	267	291	721	873	970	1320	1341	1350	1752	1764	1767	1788	1808	1829	1831	1834	1834	1887	1910	1912	1921	1937	1950	1970	1995	1996	2025	2179	2181	2181	2325	2371	2374	2548	3009
ESC_LB8064AA_AS	334	261	133	260	96	0	346	347	348	353	324	287	311	741	893	988	1340	1361	1370	1772	1780	1787	1808	1824	1845	1847	1852	1850	1905	1930	1932	1937	1955	1968	1988	2015	2016	2045	2199	2201	2201	2343	2391	2394	2568	3029
ESC_UB8432AA_AS	350	291	311	322	326	346	0	27	28	117	376	377	401	741	799	988	1356	1377	1386	1788	1800	1803	1824	1846	1865	1867	1870	1870	1925	1946	1948	1959	1973	1986	2006	2031	2032	2061	2215	2217	2217	2361	2407	2410	2584	3045
ESC_VB1334AA_AS	353	294	314	325	329	347	27	0	19	120	377	380	404	744	802	991	1359	1380	1389	1791	1801	1806	1827	1847	1866	1868	1873	1871	1926	1949	1951	1960	1974	1987	2007	2034	2035	2064	2218	2220	2220	2362	2410	2413	2587	3048
ESC_ZB6335AA_AS	354	295	315	326	330	348	28	19	0	121	378	381	405	745	803	992	1360	1381	1390	1792	1802	1807	1828	1848	1867	1869	1874	1872	1927	1950	1952	1961	1975	1988	2008	2035	2036	2065	2219	2221	2221	2363	2411	2414	2588	3049
ESC_NB4581AA_AS	356	298	318	329	333	353	117	120	121	0	383	384	408	746	808	991	1355	1376	1385	1791	1799	1804	1827	1841	1864	1866	1869	1869	1924	1945	1949	1954	1974	1987	2005	2030	2031	2064	2216	2218	2218	2362	2410	2413	2583	3046
ESC_YB9519AA_AS	364	291	291	302	306	324	376	377	378	383	0	357	381	771	923	1020	1370	1391	1400	1800	1814	1815	1836	1860	1879	1881	1886	1884	1937	1962	1964	1973	1987	2000	2020	2047	2048	2073	2229	2231	2231	2373	2418	2421	2600	3059
ESC_UB8082AA_AS	365	292	252	291	267	287	377	380	381	384	357	0	38	772	924	1021	1371	1392	1401	1793	1771	1772	1829	1815	1836	1838	1841	1841	1894	1917	1919	1928	1944	1957	1977	2002	2003	2030	2210	2212	2212	2340	2386	2389	2565	3024
ESC_VB7060AA_AS	389	316	276	315	291	311	401	404	405	408	381	38	0	796	948	1045	1395	1416	1425	1817	1779	1780	1853	1821	1842	1844	1847	1847	1902	1925	1927	1934	1952	1965	1985	2010	2011	2038	2226	2228	2228	2348	2394	2397	2573	3032
ESC_VB0324AA_AS	741	686	706	717	721	741	741	744	745	746	771	772	796	0	950	1002	1286	1305	1316	1875	1855	1829	1911	1897	1920	1922	1923	1925	1962	1995	2005	2017	2030	2039	1938	1961	1962	2039	2156	2158	2154	2392	2421	2424	2633	3028
ESC_SA2939AA_AS	897	838	858	869	873	893	799	802	803	808	923	924	948	950	0	1066	1332	1353	1364	1792	1782	1726	1828	1828	1847	1849	1852	1852	1966	1913	1889	1913	1914	1923	1980	2012	2013	1949	2236	2238	2238	2318	2378	2381	2570	2949
ESC_QA3673AA_AS	989	935	955	966	970	988	988	991	992	991	1020	1021	1045	1002	1066	0	1443	1462	1473	1870	1590	1783	1910	1632	1655	1657	1656	1660	1750	1798	1740	1842	1765	1776	1819	1848	1849	2164	1869	1871	1867	2375	2474	2477	2371	2982
ESC_LB0235AA_AS	1344	1285	1305	1316	1320	1340	1356	1359	1360	1355	1370	1371	1395	1286	1332	1443	0	161	176	1950	1261	1852	1986	1305	1326	1328	1331	1331	1689	1288	1613	1492	1638	1647	1090	1133	1134	2045	2225	2227	2227	2478	2463	2466	2026	2947
ESC_LB6041AA_AS	1363	1306	1326	1337	1341	1361	1377	1380	1381	1376	1391	1392	1416	1305	1353	1462	161	0	191	1971	1284	1875	2007	1326	1349	1351	1352	1354	1710	1309	1636	1515	1661	1668	1113	1154	1155	2065	2247	2249	2249	2500	2485	2488	2047	2969
ESC_UA3535AA_AS	1374	1315	1335	1346	1350	1370	1386	1389	1390	1385	1400	1401	1425	1316	1364	1473	176	191	0	1982	1293	1886	2018	1339	1358	1360	1363	1363	1719	1322	1645	1526	1670	1683	1122	1167	1168	2076	2258	2260	2260	2511	2494	2497	2058	2980
ESC_KB3291AA_AS	1776	1717	1737	1747	1752	1772	1788	1791	1792	1791	1800	1793	1817	1875	1792	1870	1950	1971	1982	0	1913	1729	68	1961	1978	1980	1983	1983	2126	2027	2003	2016	2028	2041	2093	2119	2120	1956	1708	1710	1710	1840	2055	2058	2706	2537
ESC_NB4899AA_AS	1786	1729	1751	1762	1764	1780	1800	1801	1802	1799	1814	1771	1779	1855	1782	1590	1261	1284	1293	1913	0	1315	1949	258	271	273	278	276	1238	506	602	584	623	638	523	562	563	1726	2183	2185	2185	2182	2280	2283	1315	2826
ESC_CB8744AA_AS	1791	1730	1752	1763	1767	1787	1803	1806	1807	1804	1815	1772	1780	1829	1726	1783	1852	1875	1886	1729	1315	0	1765	1365	1380	1382	1385	1385	1742	1456	1454	1443	1477	1492	1503	1530	1531	1614	2059	2061	2061	2002	2078	2081	2364	2612
ESC_KB3290AA_AS	1812	1753	1773	1783	1788	1808	1824	1827	1828	1827	1836	1829	1853	1911	1828	1910	1986	2007	2018	68	1949	1765	0	1995	2014	2016	2019	2019	2166	2063	2039	2050	2064	2077	2129	2155	2156	1992	1748	1750	1750	1876	2091	2090	2742	2573
ESC_VA2249AA_AS	1830	1775	1795	1806	1808	1824	1846	1847	1848	1841	1860	1815	1821	1897	1828	1632	1305	1326	1339	1961	258	1365	1995	0	319	321	314	326	1294	556	652	368	675	688	577	614	615	1778	2229	2231	2231	2226	2326	2329	1357	2866
ESC_FB7518AA_AS	1851	1794	1816	1827	1829	1845	1865	1866	1867	1864	1879	1836	1842	1920	1847	1655	1326	1349	1358	1978	271	1380	2014	319	0	64	339	69	1305	571	667	645	688	703	588	627	628	1791	2248	2250	2250	2247	2344	2347	1380	2891
ESC_UA2136AA_AS	1853	1796	1818	1829	1831	1847	1867	1868	1869	1866	1881	1838	1844	1922	1849	1657	1328	1351	1360	1980	273	1382	2016	321	64	0	341	45	1307	573	669	647	690	705	590	629	630	1793	2250	2252	2252	2249	2346	2349	1382	2893
P6.1	1853	1799	1821	1832	1834	1852	1870	1873	1874	1869	1886	1841	1847	1923	1852	1656	1331	1352	1363	1983	278	1385	2019	314	339	341	0	344	1312	572	670	638	695	708	595	630	631	1794	2253	2255	2255	2254	2348	2351	1379	2896
ESC_HB8755AA_AS	1856	1799	1821	1832	1834	1850	1870	1871	1872	1869	1884	1841	1847	1925	1852	1660	1331	1354	1363	1983	276	1385	2019	326	69	45	344	0	1310	576	672	650	693	708	593	632	633	1796	2253	2255	2255	2252	2349	2352	1385	2896
ESC_PA1951AA_AS	1911	1852	1874	1885	1887	1905	1925	1926	1927	1924	1937	1894	1902	1962	1966	1750	1689	1710	1719	2126	1238	1742	2166	1294	1305	1307	1312	1310	0	1370	1358	1413	1385	1394	1429	1200	1201	1941	2048	2050	2050	2483	2589	2592	2232	3180
ESC_NB4785AA_AS	1932	1875	1897	1908	1910	1930	1946	1949	1950	1945	1962	1917	1925	1995	1913	1798	1288	1309	1322	2027	506	1456	2063	556	571	573	572	576	1370	0	856	791	883	894	666	707	708	1828	2288	2290	2290	2300	2431	2434	1539	2771
ESC_ZA4947AA_AS	1936	1877	1899	1910	1912	1932	1948	1951	1952	1949	1964	1919	1927	2005	1889	1740	1613	1636	1645	2003	602	1454	2039	652	667	669	670	672	1358	856	0	895	307	290	877	908	909	1825	2305	2307	2307	2311	2425	2428	1601	2916
ESC_RB2055AA_AS	1943	1888	1908	1919	1921	1937	1959	1960	1961	1954	1973	1928	1934	2017	1913	1842	1492	1515	1526	2016	584	1443	2050	368	645	647	638	650	1413	791	895	0	918	931	827	882	883	1826	2340	2342	2342	2314	2428	2431	1683	2972
ESC_CB7694AA_AS	1961	1902	1924	1935	1937	1955	1973	1974	1975	1974	1987	1944	1952	2030	1914	1765	1638	1661	1670	2028	623	1477	2064	675	688	690	695	693	1385	883	307	918	0	343	670	935	936	1850	2330	2332	2332	2332	2450	2453	1694	2943
ESC_VB8026AA_AS	1972	1915	1937	1948	1950	1968	1986	1987	1988	1987	2000	1957	1965	2039	1923	1776	1647	1668	1683	2041	638	1492	2077	688	703	705	708	708	1394	894	290	931	343	0	913	944	945	1861	2343	2345	2345	2347	2463	2466	1679	2956
ESC_HB8660AA_AS	1994	1935	1957	1968	1970	1988	2006	2007	2008	2005	2020	1977	1985	1938	1980	1819	1090	1113	1122	2093	523	1503	2129	577	588	590	595	593	1429	666	877	827	670	913	0	461	462	1810	2235	2237	2237	2353	2420	2423	1562	2900
ESC_WB6802AA_AS	2017	1960	1982	1993	1995	2015	2031	2034	2035	2030	2047	2002	2010	1961	2012	1848	1133	1154	1167	2119	562	1530	2155	614	627	629	630	632	1200	707	908	882	935	944	461	0	1	1831	2249	2251	2251	2381	2451	2454	1591	2918
ESC_WB6801AA_AS	2018	1961	1983	1994	1996	2016	2032	2035	2036	2031	2048	2003	2011	1962	2013	1849	1134	1155	1168	2120	563	1531	2156	615	628	630	631	633	1201	708	909	883	936	945	462	1	0	1832	2250	2252	2252	2382	2452	2455	1592	2919
6276	2045	1988	2010	2021	2025	2045	2061	2064	2065	2064	2073	2030	2038	2039	1949	2164	2045	2065	2076	1956	1726	1614	1992	1778	1791	1793	1794	1796	1941	1828	1825	1826	1850	1861	1810	1831	1832	0	2167	2169	2169	2460	2341	2344	2759	3018
ESC_OB8922AA_AS	2203	2144	2164	2175	2179	2199	2215	2218	2219	2216	2229	2210	2226	2156	2236	1869	2225	2247	2258	1708	2183	2059	1748	2229	2248	2250	2253	2253	2048	2288	2305	2340	2330	2343	2235	2249	2250	2167	0	2	2	1906	2096	2099	2696	2625
ESC_OB8906AA_AS	2205	2146	2166	2177	2181	2201	2217	2220	2221	2218	2231	2212	2228	2158	2238	1871	2227	2249	2260	1710	2185	2061	1750	2231	2250	2252	2255	2255	2050	2290	2307	2342	2332	2345	2237	2251	2252	2169	2	0	4	1908	2098	2101	2698	2627
ESC_OB8992AA_AS	2205	2146	2166	2177	2181	2201	2217	2220	2221	2218	2231	2212	2228	2154	2238	1867	2227	2249	2260	1710	2185	2061	1750	2231	2250	2252	2255	2255	2050	2290	2307	2342	2332	2345	2237	2251	2252	2169	2	4	0	1908	2098	2101	2698	2627
ESC_HA8568AA_AS	2347	2288	2310	2321	2325	2343	2361	2362	2363	2362	2373	2340	2348	2392	2318	2375	2478	2500	2511	1840	2182	2002	1876	2226	2247	2249	2254	2252	2483	2300	2311	2314	2332	2347	2353	2381	2382	2460	1906	1908	1908	0	1693	1696	2185	1727
ESC_RA4103AA_AS	2394	2336	2356	2367	2371	2391	2407	2410	2411	2410	2418	2386	2394	2421	2378	2474	2463	2485	2494	2055	2280	2078	2091	2326	2344	2346	2348	2349	2589	2431	2425	2428	2450	2463	2420	2451	2452	2341	2096	2098	2098	1693	0	7	2387	2166
ESC_RA4140AA_AS	2397	2339	2359	2370	2374	2394	2410	2413	2414	2413	2421	2389	2397	2424	2381	2477	2466	2488	2497	2058	2283	2081	2090	2329	2347	2349	2351	2352	2592	2434	2428	2431	2453	2466	2423	2454	2455	2344	2099	2101	2101	1696	7	0	2390	2169
ESC_RB2225AA_AS	2569	2513	2535	2546	2548	2568	2584	2587	2588	2583	2600	2565	2573	2633	2570	2371	2026	2047	2058	2706	1315	2364	2742	1357	1380	1382	1379	1385	2232	1539	1601	1683	1694	1679	1562	1591	1592	2759	2696	2698	2698	2185	2387	2390	0	2815
ESC_ZB6270AA_AS	3033	2972	2994	3005	3009	3029	3045	3048	3049	3046	3059	3024	3032	3028	2949	2982	2947	2969	2980	2537	2826	2612	2573	2866	2891	2893	2896	2896	3180	2771	2916	2972	2943	2956	2900	2918	2919	3018	2625	2627	2627	1727	2166	2169	2815	0
min: 1 max: 3180

## Sheet: Planilha1
	30-18	ESC_OB1351AA_AS	ESC_IB8246AA_AS	ESC_UA5671AA_AS	ESC_UA1625AA_AS	ESC_LB8064AA_AS	ESC_UB8432AA_AS	ESC_VB1334AA_AS	ESC_ZB6335AA_AS	ESC_NB4581AA_AS	ESC_YB9519AA_AS	ESC_UB8082AA_AS	ESC_VB7060AA_AS	ESC_VB0324AA_AS	ESC_SA2939AA_AS	ESC_QA3673AA_AS	ESC_LB0235AA_AS	ESC_LB6041AA_AS	ESC_UA3535AA_AS	ESC_KB3291AA_AS	ESC_NB4899AA_AS	ESC_CB8744AA_AS	ESC_KB3290AA_AS	ESC_VA2249AA_AS	ESC_FB7518AA_AS	ESC_UA2136AA_AS	P6.1	ESC_HB8755AA_AS	ESC_PA1951AA_AS	ESC_NB4785AA_AS	ESC_ZA4947AA_AS	ESC_RB2055AA_AS	ESC_CB7694AA_AS	ESC_VB8026AA_AS	ESC_HB8660AA_AS	ESC_WB6802AA_AS	ESC_WB6801AA_AS	6276	ESC_OB8922AA_AS	ESC_OB8906AA_AS	ESC_OB8992AA_AS	ESC_HA8568AA_AS	ESC_RA4103AA_AS	ESC_RA4140AA_AS	ESC_RB2225AA_AS	ESC_ZB6270AA_AS
30-18	0	279	299	310	314	334	350	353	354	356	364	365	389	741	897	989	1344	1363	1374	1776	1786	1791	1812	1830	1851	1853	1853	1856	1911	1932	1936	1943	1961	1972	1994	2017	2018	2045	2203	2205	2205	2347	2394	2397	2569	3033
ESC_OB1351AA_AS	279	0	226	237	241	261	291	294	295	298	291	292	316	686	838	935	1285	1306	1315	1717	1729	1730	1753	1775	1794	1796	1799	1799	1852	1875	1877	1888	1902	1915	1935	1960	1961	1988	2144	2146	2146	2288	2336	2339	2513	2972
ESC_IB8246AA_AS	299	226	0	225	113	133	311	314	315	318	291	252	276	706	858	955	1305	1326	1335	1737	1751	1752	1773	1795	1816	1818	1821	1821	1874	1897	1899	1908	1924	1937	1957	1982	1983	2010	2164	2166	2166	2310	2356	2359	2535	2994
ESC_UA5671AA_AS	310	237	225	0	240	260	322	325	326	329	302	291	315	717	869	966	1316	1337	1346	1747	1762	1763	1783	1806	1827	1829	1832	1832	1885	1908	1910	1919	1935	1948	1968	1993	1994	2021	2175	2177	2177	2321	2367	2370	2546	3005
ESC_UA1625AA_AS	314	241	113	240	0	96	326	329	330	333	306	267	291	721	873	970	1320	1341	1350	1752	1764	1767	1788	1808	1829	1831	1834	1834	1887	1910	1912	1921	1937	1950	1970	1995	1996	2025	2179	2181	2181	2325	2371	2374	2548	3009
ESC_LB8064AA_AS	334	261	133	260	96	0	346	347	348	353	324	287	311	741	893	988	1340	1361	1370	1772	1780	1787	1808	1824	1845	1847	1852	1850	1905	1930	1932	1937	1955	1968	1988	2015	2016	2045	2199	2201	2201	2343	2391	2394	2568	3029
ESC_UB8432AA_AS	350	291	311	322	326	346	0	27	28	117	376	377	401	741	799	988	1356	1377	1386	1788	1800	1803	1824	1846	1865	1867	1870	1870	1925	1946	1948	1959	1973	1986	2006	2031	2032	2061	2215	2217	2217	2361	2407	2410	2584	3045
ESC_VB1334AA_AS	353	294	314	325	329	347	27	0	19	120	377	380	404	744	802	991	1359	1380	1389	1791	1801	1806	1827	1847	1866	1868	1873	1871	1926	1949	1951	1960	1974	1987	2007	2034	2035	2064	2218	2220	2220	2362	2410	2413	2587	3048
ESC_ZB6335AA_AS	354	295	315	326	330	348	28	19	0	121	378	381	405	745	803	992	1360	1381	1390	1792	1802	1807	1828	1848	1867	1869	1874	1872	1927	1950	1952	1961	1975	1988	2008	2035	2036	2065	2219	2221	2221	2363	2411	2414	2588	3049
ESC_NB4581AA_AS	356	298	318	329	333	353	117	120	121	0	383	384	408	746	808	991	1355	1376	1385	1791	1799	1804	1827	1841	1864	1866	1869	1869	1924	1945	1949	1954	1974	1987	2005	2030	2031	2064	2216	2218	2218	2362	2410	2413	2583	3046
ESC_YB9519AA_AS	364	291	291	302	306	324	376	377	378	383	0	357	381	771	923	1020	1370	1391	1400	1800	1814	1815	1836	1860	1879	1881	1886	1884	1937	1962	1964	1973	1987	2000	2020	2047	2048	2073	2229	2231	2231	2373	2418	2421	2600	3059
ESC_UB8082AA_AS	365	292	252	291	267	287	377	380	381	384	357	0	38	772	924	1021	1371	1392	1401	1793	1771	1772	1829	1815	1836	1838	1841	1841	1894	1917	1919	1928	1944	1957	1977	2002	2003	2030	2210	2212	2212	2340	2386	2389	2565	3024
ESC_VB7060AA_AS	389	316	276	315	291	311	401	404	405	408	381	38	0	796	948	1045	1395	1416	1425	1817	1779	1780	1853	1821	1842	1844	1847	1847	1902	1925	1927	1934	1952	1965	1985	2010	2011	2038	2226	2228	2228	2348	2394	2397	2573	3032
ESC_VB0324AA_AS	741	686	706	717	721	741	741	744	745	746	771	772	796	0	950	1002	1286	1305	1316	1875	1855	1829	1911	1897	1920	1922	1923	1925	1962	1995	2005	2017	2030	2039	1938	1961	1962	2039	2156	2158	2154	2392	2421	2424	2633	3028
ESC_SA2939AA_AS	897	838	858	869	873	893	799	802	803	808	923	924	948	950	0	1066	1332	1353	1364	1792	1782	1726	1828	1828	1847	1849	1852	1852	1966	1913	1889	1913	1914	1923	1980	2012	2013	1949	2236	2238	2238	2318	2378	2381	2570	2949
ESC_QA3673AA_AS	989	935	955	966	970	988	988	991	992	991	1020	1021	1045	1002	1066	0	1443	1462	1473	1870	1590	1783	1910	1632	1655	1657	1656	1660	1750	1798	1740	1842	1765	1776	1819	1848	1849	2164	1869	1871	1867	2375	2474	2477	2371	2982
ESC_LB0235AA_AS	1344	1285	1305	1316	1320	1340	1356	1359	1360	1355	1370	1371	1395	1286	1332	1443	0	161	176	1950	1261	1852	1986	1305	1326	1328	1331	1331	1689	1288	1613	1492	1638	1647	1090	1133	1134	2045	2225	2227	2227	2478	2463	2466	2026	2947
ESC_LB6041AA_AS	1363	1306	1326	1337	1341	1361	1377	1380	1381	1376	1391	1392	1416	1305	1353	1462	161	0	191	1971	1284	1875	2007	1326	1349	1351	1352	1354	1710	1309	1636	1515	1661	1668	1113	1154	1155	2065	2247	2249	2249	2500	2485	2488	2047	2969
ESC_UA3535AA_AS	1374	1315	1335	1346	1350	1370	1386	1389	1390	1385	1400	1401	1425	1316	1364	1473	176	191	0	1982	1293	1886	2018	1339	1358	1360	1363	1363	1719	1322	1645	1526	1670	1683	1122	1167	1168	2076	2258	2260	2260	2511	2494	2497	2058	2980
ESC_KB3291AA_AS	1776	1717	1737	1747	1752	1772	1788	1791	1792	1791	1800	1793	1817	1875	1792	1870	1950	1971	1982	0	1913	1729	68	1961	1978	1980	1983	1983	2126	2027	2003	2016	2028	2041	2093	2119	2120	1956	1708	1710	1710	1840	2055	2058	2706	2537
ESC_NB4899AA_AS	1786	1729	1751	1762	1764	1780	1800	1801	1802	1799	1814	1771	1779	1855	1782	1590	1261	1284	1293	1913	0	1315	1949	258	271	273	278	276	1238	506	602	584	623	638	523	562	563	1726	2183	2185	2185	2182	2280	2283	1315	2826
ESC_CB8744AA_AS	1791	1730	1752	1763	1767	1787	1803	1806	1807	1804	1815	1772	1780	1829	1726	1783	1852	1875	1886	1729	1315	0	1765	1365	1380	1382	1385	1385	1742	1456	1454	1443	1477	1492	1503	1530	1531	1614	2059	2061	2061	2002	2078	2081	2364	2612
ESC_KB3290AA_AS	1812	1753	1773	1783	1788	1808	1824	1827	1828	1827	1836	1829	1853	1911	1828	1910	1986	2007	2018	68	1949	1765	0	1995	2014	2016	2019	2019	2166	2063	2039	2050	2064	2077	2129	2155	2156	1992	1748	1750	1750	1876	2091	2090	2742	2573
ESC_VA2249AA_AS	1830	1775	1795	1806	1808	1824	1846	1847	1848	1841	1860	1815	1821	1897	1828	1632	1305	1326	1339	1961	258	1365	1995	0	319	321	314	326	1294	556	652	368	675	688	577	614	615	1778	2229	2231	2231	2226	2326	2329	1357	2866
ESC_FB7518AA_AS	1851	1794	1816	1827	1829	1845	1865	1866	1867	1864	1879	1836	1842	1920	1847	1655	1326	1349	1358	1978	271	1380	2014	319	0	64	339	69	1305	571	667	645	688	703	588	627	628	1791	2248	2250	2250	2247	2344	2347	1380	2891
ESC_UA2136AA_AS	1853	1796	1818	1829	1831	1847	1867	1868	1869	1866	1881	1838	1844	1922	1849	1657	1328	1351	1360	1980	273	1382	2016	321	64	0	341	45	1307	573	669	647	690	705	590	629	630	1793	2250	2252	2252	2249	2346	2349	1382	2893
P6.1	1853	1799	1821	1832	1834	1852	1870	1873	1874	1869	1886	1841	1847	1923	1852	1656	1331	1352	1363	1983	278	1385	2019	314	339	341	0	344	1312	572	670	638	695	708	595	630	631	1794	2253	2255	2255	2254	2348	2351	1379	2896
ESC_HB8755AA_AS	1856	1799	1821	1832	1834	1850	1870	1871	1872	1869	1884	1841	1847	1925	1852	1660	1331	1354	1363	1983	276	1385	2019	326	69	45	344	0	1310	576	672	650	693	708	593	632	633	1796	2253	2255	2255	2252	2349	2352	1385	2896
ESC_PA1951AA_AS	1911	1852	1874	1885	1887	1905	1925	1926	1927	1924	1937	1894	1902	1962	1966	1750	1689	1710	1719	2126	1238	1742	2166	1294	1305	1307	1312	1310	0	1370	1358	1413	1385	1394	1429	1200	1201	1941	2048	2050	2050	2483	2589	2592	2232	3180
ESC_NB4785AA_AS	1932	1875	1897	1908	1910	1930	1946	1949	1950	1945	1962	1917	1925	1995	1913	1798	1288	1309	1322	2027	506	1456	2063	556	571	573	572	576	1370	0	856	791	883	894	666	707	708	1828	2288	2290	2290	2300	2431	2434	1539	2771
ESC_ZA4947AA_AS	1936	1877	1899	1910	1912	1932	1948	1951	1952	1949	1964	1919	1927	2005	1889	1740	1613	1636	1645	2003	602	1454	2039	652	667	669	670	672	1358	856	0	895	307	290	877	908	909	1825	2305	2307	2307	2311	2425	2428	1601	2916
ESC_RB2055AA_AS	1943	1888	1908	1919	1921	1937	1959	1960	1961	1954	1973	1928	1934	2017	1913	1842	1492	1515	1526	2016	584	1443	2050	368	645	647	638	650	1413	791	895	0	918	931	827	882	883	1826	2340	2342	2342	2314	2428	2431	1683	2972
ESC_CB7694AA_AS	1961	1902	1924	1935	1937	1955	1973	1974	1975	1974	1987	1944	1952	2030	1914	1765	1638	1661	1670	2028	623	1477	2064	675	688	690	695	693	1385	883	307	918	0	343	670	935	936	1850	2330	2332	2332	2332	2450	2453	1694	2943
ESC_VB8026AA_AS	1972	1915	1937	1948	1950	1968	1986	1987	1988	1987	2000	1957	1965	2039	1923	1776	1647	1668	1683	2041	638	1492	2077	688	703	705	708	708	1394	894	290	931	343	0	913	944	945	1861	2343	2345	2345	2347	2463	2466	1679	2956
ESC_HB8660AA_AS	1994	1935	1957	1968	1970	1988	2006	2007	2008	2005	2020	1977	1985	1938	1980	1819	1090	1113	1122	2093	523	1503	2129	577	588	590	595	593	1429	666	877	827	670	913	0	461	462	1810	2235	2237	2237	2353	2420	2423	1562	2900
ESC_WB6802AA_AS	2017	1960	1982	1993	1995	2015	2031	2034	2035	2030	2047	2002	2010	1961	2012	1848	1133	1154	1167	2119	562	1530	2155	614	627	629	630	632	1200	707	908	882	935	944	461	0	1	1831	2249	2251	2251	2381	2451	2454	1591	2918
ESC_WB6801AA_AS	2018	1961	1983	1994	1996	2016	2032	2035	2036	2031	2048	2003	2011	1962	2013	1849	1134	1155	1168	2120	563	1531	2156	615	628	630	631	633	1201	708	909	883	936	945	462	1	0	1832	2250	2252	2252	2382	2452	2455	1592	2919
6276	2045	1988	2010	2021	2025	2045	2061	2064	2065	2064	2073	2030	2038	2039	1949	2164	2045	2065	2076	1956	1726	1614	1992	1778	1791	1793	1794	1796	1941	1828	1825	1826	1850	1861	1810	1831	1832	0	2167	2169	2169	2460	2341	2344	2759	3018
ESC_OB8922AA_AS	2203	2144	2164	2175	2179	2199	2215	2218	2219	2216	2229	2210	2226	2156	2236	1869	2225	2247	2258	1708	2183	2059	1748	2229	2248	2250	2253	2253	2048	2288	2305	2340	2330	2343	2235	2249	2250	2167	0	2	2	1906	2096	2099	2696	2625
ESC_OB8906AA_AS	2205	2146	2166	2177	2181	2201	2217	2220	2221	2218	2231	2212	2228	2158	2238	1871	2227	2249	2260	1710	2185	2061	1750	2231	2250	2252	2255	2255	2050	2290	2307	2342	2332	2345	2237	2251	2252	2169	2	0	4	1908	2098	2101	2698	2627
ESC_OB8992AA_AS	2205	2146	2166	2177	2181	2201	2217	2220	2221	2218	2231	2212	2228	2154	2238	1867	2227	2249	2260	1710	2185	2061	1750	2231	2250	2252	2255	2255	2050	2290	2307	2342	2332	2345	2237	2251	2252	2169	2	4	0	1908	2098	2101	2698	2627
ESC_HA8568AA_AS	2347	2288	2310	2321	2325	2343	2361	2362	2363	2362	2373	2340	2348	2392	2318	2375	2478	2500	2511	1840	2182	2002	1876	2226	2247	2249	2254	2252	2483	2300	2311	2314	2332	2347	2353	2381	2382	2460	1906	1908	1908	0	1693	1696	2185	1727
ESC_RA4103AA_AS	2394	2336	2356	2367	2371	2391	2407	2410	2411	2410	2418	2386	2394	2421	2378	2474	2463	2485	2494	2055	2280	2078	2091	2326	2344	2346	2348	2349	2589	2431	2425	2428	2450	2463	2420	2451	2452	2341	2096	2098	2098	1693	0	7	2387	2166
ESC_RA4140AA_AS	2397	2339	2359	2370	2374	2394	2410	2413	2414	2413	2421	2389	2397	2424	2381	2477	2466	2488	2497	2058	2283	2081	2090	2329	2347	2349	2351	2352	2592	2434	2428	2431	2453	2466	2423	2454	2455	2344	2099	2101	2101	1696	7	0	2390	2169
ESC_RB2225AA_AS	2569	2513	2535	2546	2548	2568	2584	2587	2588	2583	2600	2565	2573	2633	2570	2371	2026	2047	2058	2706	1315	2364	2742	1357	1380	1382	1379	1385	2232	1539	1601	1683	1694	1679	1562	1591	1592	2759	2696	2698	2698	2185	2387	2390	0	2815
ESC_ZB6270AA_AS	3033	2972	2994	3005	3009	3029	3045	3048	3049	3046	3059	3024	3032	3028	2949	2982	2947	2969	2980	2537	2826	2612	2573	2866	2891	2893	2896	2896	3180	2771	2916	2972	2943	2956	2900	2918	2919	3018	2625	2627	2627	1727	2166	2169	2815	0
