# Supplementary material for: Genomic insights of high-risk clones of ESBL-producing Escherichia coli isolated from community infections and commercial meat in southern Brazil
Source: Sci Rep. 2022 Jun 7;12:9354. doi: 10.1038/s41598-022-13197-y (PMC9174282; doi:10.1038/s41598-022-13197-y)
Supplement: Supplementary file 3 — Supplementary Information 3. [file 41598_2022_13197_MOESM3_ESM.xlsx]

## Sheet: main.snp_matrix
	ESC_XA8797AA_AS	ESC_FB3958AA_AS	ESC_CA4987AA_AS	ESC_BA7252AA_AS	ESC_WA2710AA_AS	ESC_WA2714AA_AS	ESC_WA2718AA_AS	ESC_IB8248AA_AS	ESC_LA3474AA_AS	ESC_VA2408AA_AS	ESC_HB0111AA_AS	ESC_HB5589AA_AS	ESC_UA6096AA_AS	ESC_FB3963AA_AS	ESC_LB5787AA_AS	ESC_LA3426AA_AS	ESC_FA7894AA_AS	ESC_QA7439AA_AS	ESC_HB5588AA_AS	ESC_UA2127AA_AS	ESC_XA1354AA_AS	ESC_CB7665AA_AS	ESC_ZB5909AA_AS	ESC_PA7837AA_AS	ESC_UA6803AA_AS	F35.2	ESC_UB6398AA_AS	ESC_YB9573AA_AS	ESC_ZB5707AA_AS	ESC_ZB5729AA_AS	ESC_IB6336AA_AS	ESC_WB1274AA_AS	ESC_LA3466AA_AS	ESC_GB6442AA_AS	ESC_LB0979AA_AS	ESC_QA8160AA_AS	3379	ESC_XA6587AA_AS	ESC_GB3903AA_AS	ESC_AA8965AA_AS	ESC_CB2408AA_AS	ESC_TA7150AA_AS	ESC_UB6269AA_AS	ESC_AA8464AA_AS	ESC_WB5783AA_AS	4432	ESC_NB4314AA_AS	ESC_QA7673AA_AS	4019
ESC_XA8797AA_AS	0	256	1002	1003	1006	1010	1013	1015	1021	1023	1028	1030	1031	1032	1034	1035	1037	1037	1043	1043	1045	1052	1056	1058	1061	1062	1073	1074	1100	1100	1561	2026	2031	2033	2036	2036	2036	2037	2038	2039	2040	2041	2041	2043	2044	2044	2045	2045	2046
ESC_FB3958AA_AS	256	0	966	967	970	974	977	979	985	987	992	994	995	996	998	999	1001	1001	1007	1007	1009	1016	1020	1022	1025	1026	1037	1038	1064	1064	1525	1972	1975	1979	1980	1980	1982	1981	1982	1983	1984	1985	1985	1989	1988	1988	1989	1989	1990
ESC_CA4987AA_AS	1002	966	0	203	206	200	213	205	191	195	224	226	227	232	206	205	205	85	237	241	143	150	226	252	251	232	257	266	270	270	765	2448	2451	2455	2456	2456	2458	2457	2458	2459	2460	2461	2461	2465	2464	2464	2465	2465	2466
ESC_BA7252AA_AS	1003	967	203	0	127	131	134	56	226	230	49	113	152	103	241	240	240	242	126	124	248	255	261	137	140	267	152	117	305	305	660	2449	2452	2456	2457	2457	2459	2458	2459	2460	2461	2462	2462	2466	2465	2465	2466	2466	2467
ESC_WA2710AA_AS	1006	970	206	127	0	6	77	141	229	233	152	160	95	156	244	243	241	243	173	171	251	258	262	182	185	270	197	202	308	308	703	2452	2455	2459	2460	2460	2462	2461	2462	2463	2464	2465	2465	2469	2468	2468	2469	2469	2470
ESC_WA2714AA_AS	1010	974	200	131	6	0	81	135	223	227	152	160	95	160	238	237	235	237	173	171	245	252	256	182	179	264	191	198	302	302	703	2456	2459	2463	2464	2464	2466	2465	2466	2467	2468	2469	2469	2473	2472	2472	2473	2473	2474
ESC_WA2718AA_AS	1013	977	213	134	77	81	0	148	236	240	161	167	96	167	251	250	250	252	180	178	258	265	271	191	194	277	206	209	315	315	710	2461	2464	2468	2469	2469	2471	2470	2471	2472	2473	2474	2474	2478	2477	2477	2478	2478	2479
ESC_IB8248AA_AS	1015	979	205	56	141	135	148	0	228	232	63	115	148	117	243	242	242	244	134	118	250	257	263	137	128	269	154	105	307	307	660	2453	2456	2460	2461	2461	2463	2462	2463	2464	2465	2466	2466	2470	2469	2469	2470	2470	2471
ESC_LA3474AA_AS	1021	985	191	226	229	223	236	228	0	58	247	247	250	255	69	38	42	230	258	264	236	243	89	275	274	149	280	289	103	103	786	2467	2470	2474	2475	2475	2477	2476	2477	2478	2479	2480	2480	2484	2483	2483	2484	2484	2485
ESC_VA2408AA_AS	1023	987	195	230	233	227	240	232	58	0	251	251	254	259	63	72	76	234	262	268	240	247	89	279	278	153	284	293	137	137	790	2469	2472	2476	2477	2477	2479	2478	2479	2480	2481	2482	2482	2486	2485	2485	2486	2486	2487
ESC_HB0111AA_AS	1028	992	224	49	152	152	161	63	247	251	0	128	161	128	262	261	259	261	147	131	269	276	280	148	145	288	171	130	326	326	673	2472	2475	2479	2480	2480	2482	2481	2482	2483	2484	2485	2485	2489	2488	2488	2489	2489	2490
ESC_HB5589AA_AS	1030	994	226	113	160	160	167	115	247	251	128	0	175	144	262	261	263	265	19	45	271	278	282	120	117	288	133	182	326	326	593	2476	2479	2483	2484	2484	2486	2485	2486	2487	2488	2489	2489	2493	2492	2492	2493	2493	2494
ESC_UA6096AA_AS	1031	995	227	152	95	95	96	148	250	254	161	175	0	185	265	264	264	266	194	178	272	279	285	197	194	291	214	215	329	329	716	2479	2482	2486	2487	2487	2488	2488	2489	2490	2491	2492	2492	2496	2495	2495	2496	2496	2497
ESC_FB3963AA_AS	1032	996	232	103	156	160	167	117	255	259	128	144	185	0	270	269	267	269	157	155	277	284	288	166	169	296	181	178	334	334	691	2476	2479	2483	2484	2484	2486	2485	2486	2487	2488	2489	2489	2493	2492	2492	2493	2493	2494
ESC_LB5787AA_AS	1034	998	206	241	244	238	251	243	69	63	262	262	265	270	0	83	87	245	273	279	251	258	100	290	289	164	295	304	148	148	801	2478	2481	2485	2486	2486	2488	2487	2488	2489	2490	2491	2491	2495	2494	2494	2495	2495	2496
ESC_LA3426AA_AS	1035	999	205	240	243	237	250	242	38	72	261	261	264	269	83	0	56	244	272	278	250	257	103	289	288	163	294	303	117	117	800	2481	2484	2488	2489	2489	2491	2490	2491	2492	2493	2494	2494	2498	2497	2497	2498	2498	2499
ESC_FA7894AA_AS	1037	1001	205	240	241	235	250	242	42	76	259	263	264	267	87	56	0	242	274	278	250	257	105	287	286	167	292	303	95	95	796	2473	2476	2480	2481	2481	2483	2482	2483	2484	2485	2486	2486	2490	2489	2489	2490	2490	2491
ESC_QA7439AA_AS	1037	1001	85	242	243	237	252	244	230	234	261	265	266	269	245	244	242	0	276	280	182	189	263	289	288	271	294	305	309	309	804	2481	2484	2488	2489	2489	2491	2490	2491	2492	2493	2494	2494	2498	2497	2497	2498	2498	2499
ESC_UA2127AA_AS	1043	1007	241	124	171	171	178	118	264	268	131	45	178	155	279	278	278	280	64	0	286	293	299	123	120	305	148	185	343	343	584	2475	2478	2482	2483	2483	2485	2484	2485	2486	2487	2488	2488	2492	2491	2491	2492	2492	2493
ESC_HB5588AA_AS	1043	1007	237	126	173	173	180	134	258	262	147	19	194	157	273	272	274	276	0	64	282	289	293	131	136	299	144	193	337	337	604	2473	2476	2480	2481	2481	2483	2482	2483	2484	2485	2486	2486	2490	2489	2489	2490	2490	2491
ESC_XA1354AA_AS	1045	1009	143	248	251	245	258	250	236	240	269	271	272	277	251	250	250	182	282	286	0	91	271	297	296	277	302	311	315	315	808	2489	2492	2496	2497	2497	2499	2498	2497	2500	2499	2500	2500	2506	2505	2503	2506	2506	2507
ESC_CB7665AA_AS	1052	1016	150	255	258	252	265	257	243	247	276	278	279	284	258	257	257	189	289	293	91	0	278	304	303	284	309	318	322	322	817	2496	2499	2503	2504	2504	2506	2505	2504	2507	2506	2507	2507	2513	2512	2510	2513	2513	2514
ESC_ZB5909AA_AS	1056	1020	226	261	262	256	271	263	89	89	280	282	285	288	100	103	105	263	293	299	271	278	0	308	307	184	313	324	168	168	821	2500	2503	2507	2508	2508	2510	2509	2510	2511	2512	2513	2513	2517	2516	2516	2517	2517	2518
ESC_PA7837AA_AS	1058	1022	252	137	182	182	191	137	275	279	148	120	197	166	290	289	287	289	131	123	297	304	308	0	75	316	95	196	354	354	659	2500	2503	2507	2508	2508	2510	2509	2510	2511	2512	2513	2513	2517	2516	2516	2517	2517	2518
ESC_UA6803AA_AS	1061	1025	251	140	185	179	194	128	274	278	145	117	194	169	289	288	286	288	136	120	296	303	307	75	0	315	94	197	353	353	664	2501	2504	2508	2509	2509	2511	2510	2511	2512	2513	2514	2514	2518	2517	2517	2518	2518	2519
F35.2	1062	1026	232	267	270	264	277	269	149	153	288	288	291	296	164	163	167	271	299	305	277	284	184	316	315	0	321	330	228	228	827	2508	2511	2515	2516	2516	2518	2517	2518	2519	2520	2521	2521	2525	2524	2524	2525	2525	2526
ESC_UB6398AA_AS	1073	1037	257	152	197	191	206	154	280	284	171	133	214	181	295	294	292	294	144	148	302	309	313	95	94	321	0	215	359	359	684	2517	2520	2524	2525	2525	2527	2526	2527	2528	2529	2530	2530	2534	2533	2533	2534	2534	2535
ESC_YB9573AA_AS	1074	1038	266	117	202	198	209	105	289	293	130	182	215	178	304	303	303	305	193	185	311	318	324	196	197	330	215	0	368	368	719	2518	2521	2525	2526	2526	2528	2527	2528	2529	2530	2531	2531	2535	2534	2534	2535	2535	2536
ESC_ZB5707AA_AS	1100	1064	270	305	308	302	315	307	103	137	326	326	329	334	148	117	95	309	337	343	315	322	168	354	353	228	359	368	0	0	865	2546	2549	2553	2554	2554	2556	2555	2556	2557	2558	2559	2559	2563	2562	2562	2563	2563	2564
ESC_ZB5729AA_AS	1100	1064	270	305	308	302	315	307	103	137	326	326	329	334	148	117	95	309	337	343	315	322	168	354	353	228	359	368	0	0	865	2546	2549	2553	2554	2554	2556	2555	2556	2557	2558	2559	2559	2563	2562	2562	2563	2563	2564
ESC_IB6336AA_AS	1561	1525	765	660	703	703	710	660	786	790	673	593	716	691	801	800	796	804	604	584	808	817	821	659	664	827	684	719	865	865	0	1917	1918	1924	1925	1925	1927	1926	1927	1928	1929	1930	1930	1934	1933	1933	1934	1934	1935
ESC_WB1274AA_AS	2026	1972	2448	2449	2452	2456	2461	2453	2467	2469	2472	2476	2479	2476	2478	2481	2473	2481	2473	2475	2489	2496	2500	2500	2501	2508	2517	2518	2546	2546	1917	0	29	65	68	68	68	41	70	37	72	73	73	75	42	76	77	77	44
ESC_LA3466AA_AS	2031	1975	2451	2452	2455	2459	2464	2456	2470	2472	2475	2479	2482	2479	2481	2484	2476	2484	2476	2478	2492	2499	2503	2503	2504	2511	2520	2521	2549	2549	1918	29	0	70	71	71	73	44	73	40	75	76	76	80	45	79	80	80	43
ESC_GB6442AA_AS	2033	1979	2455	2456	2459	2463	2468	2460	2474	2476	2479	2483	2486	2483	2485	2488	2480	2488	2480	2482	2496	2503	2507	2507	2508	2515	2524	2525	2553	2553	1924	65	70	0	67	63	65	76	67	78	69	70	70	74	83	73	74	74	85
ESC_LB0979AA_AS	2036	1980	2456	2457	2460	2464	2469	2461	2475	2477	2480	2484	2487	2484	2486	2489	2481	2489	2481	2483	2497	2504	2508	2508	2509	2516	2525	2526	2554	2554	1925	68	71	67	0	68	70	77	70	79	72	73	73	55	84	76	77	77	86
ESC_QA8160AA_AS	2036	1980	2456	2457	2460	2464	2469	2461	2475	2477	2480	2484	2487	2484	2486	2489	2481	2489	2481	2483	2497	2504	2508	2508	2509	2516	2525	2526	2554	2554	1925	68	71	63	68	0	68	77	68	79	70	71	71	77	83	74	75	75	86
3379	2036	1982	2458	2459	2462	2466	2471	2463	2477	2479	2482	2486	2488	2486	2488	2491	2483	2491	2483	2485	2499	2506	2510	2510	2511	2518	2527	2528	2556	2556	1927	68	73	65	70	68	0	79	68	81	70	71	71	76	86	74	75	77	88
ESC_XA6587AA_AS	2037	1981	2457	2458	2461	2465	2470	2462	2476	2478	2481	2485	2488	2485	2487	2490	2482	2490	2482	2484	2498	2505	2509	2509	2510	2517	2526	2527	2555	2555	1926	41	44	76	77	77	79	0	79	52	81	82	82	86	57	85	86	86	59
ESC_GB3903AA_AS	2038	1982	2458	2459	2462	2466	2471	2463	2477	2479	2482	2486	2489	2486	2488	2491	2483	2491	2483	2485	2497	2504	2510	2510	2511	2518	2527	2528	2556	2556	1927	70	73	67	70	68	68	79	0	81	16	17	15	79	86	20	37	77	88
ESC_AA8965AA_AS	2039	1983	2459	2460	2463	2467	2472	2464	2478	2480	2483	2487	2490	2487	2489	2492	2484	2492	2484	2486	2500	2507	2511	2511	2512	2519	2528	2529	2557	2557	1928	37	40	78	79	79	81	52	81	0	83	84	84	88	51	85	88	88	55
ESC_CB2408AA_AS	2040	1984	2460	2461	2464	2468	2473	2465	2479	2481	2484	2488	2491	2488	2490	2493	2485	2493	2485	2487	2499	2506	2512	2512	2513	2520	2529	2530	2558	2558	1929	72	75	69	72	70	70	81	16	83	0	5	19	81	88	22	39	79	90
ESC_TA7150AA_AS	2041	1985	2461	2462	2465	2469	2474	2466	2480	2482	2485	2489	2492	2489	2491	2494	2486	2494	2486	2488	2500	2507	2513	2513	2514	2521	2530	2531	2559	2559	1930	73	76	70	73	71	71	82	17	84	5	0	20	82	89	23	40	80	91
ESC_UB6269AA_AS	2041	1985	2461	2462	2465	2469	2474	2466	2480	2482	2485	2489	2492	2489	2491	2494	2486	2494	2486	2488	2500	2507	2513	2513	2514	2521	2530	2531	2559	2559	1930	73	76	70	73	71	71	82	15	84	19	20	0	82	89	23	40	80	91
ESC_AA8464AA_AS	2043	1989	2465	2466	2469	2473	2478	2470	2484	2486	2489	2493	2496	2493	2495	2498	2490	2498	2490	2492	2506	2513	2517	2517	2518	2525	2534	2535	2563	2563	1934	75	80	74	55	77	76	86	79	88	81	82	82	0	93	85	86	86	95
ESC_WB5783AA_AS	2044	1988	2464	2465	2468	2472	2477	2469	2483	2485	2488	2492	2495	2492	2494	2497	2489	2497	2489	2491	2505	2512	2516	2516	2517	2524	2533	2534	2562	2562	1933	42	45	83	84	83	86	57	86	51	88	89	89	93	0	90	93	93	60
4432	2044	1988	2464	2465	2468	2472	2477	2469	2483	2485	2488	2492	2495	2492	2494	2497	2489	2497	2489	2491	2503	2510	2516	2516	2517	2524	2533	2534	2562	2562	1933	76	79	73	76	74	74	85	20	85	22	23	23	85	90	0	43	83	94
ESC_NB4314AA_AS	2045	1989	2465	2466	2469	2473	2478	2470	2484	2486	2489	2493	2496	2493	2495	2498	2490	2498	2490	2492	2506	2513	2517	2517	2518	2525	2534	2535	2563	2563	1934	77	80	74	77	75	75	86	37	88	39	40	40	86	93	43	0	84	95
ESC_QA7673AA_AS	2045	1989	2465	2466	2469	2473	2478	2470	2484	2486	2489	2493	2496	2493	2495	2498	2490	2498	2490	2492	2506	2513	2517	2517	2518	2525	2534	2535	2563	2563	1934	77	80	74	77	75	77	86	77	88	79	80	80	86	93	83	84	0	95
ESC_FB3548AA_AS	2046	1990	2466	2467	2470	2474	2479	2471	2485	2487	2490	2494	2497	2494	2496	2499	2491	2499	2491	2493	2507	2514	2518	2518	2519	2526	2535	2536	2564	2564	1935	78	81	75	78	76	76	87	38	89	40	41	41	87	94	44	45	85	96
ESC_NB5848AA_AS	2046	1990	2466	2467	2470	2474	2479	2471	2485	2487	2490	2494	2497	2494	2496	2497	2491	2499	2491	2493	2507	2514	2518	2518	2519	2526	2535	2536	2564	2564	1935	78	81	73	78	74	78	87	78	89	80	81	81	87	94	84	85	85	96
ESC_TA7121AA_AS	2046	1990	2466	2467	2470	2474	2479	2471	2485	2487	2490	2494	2497	2494	2496	2499	2491	2499	2491	2493	2505	2512	2518	2518	2519	2526	2535	2536	2564	2564	1935	78	81	75	78	76	76	87	20	89	24	25	21	87	94	28	45	85	96
4019	2046	1990	2466	2467	2470	2474	2479	2471	2485	2487	2490	2494	2497	2494	2496	2499	2491	2499	2491	2493	2507	2514	2518	2518	2519	2526	2535	2536	2564	2564	1935	44	43	85	86	86	88	59	88	55	90	91	91	95	60	94	95	95	0
ESC_LB0937AA_AS	2047	1991	2467	2468	2471	2475	2480	2472	2486	2488	2491	2495	2498	2495	2497	2500	2492	2500	2492	2494	2508	2515	2519	2519	2520	2527	2536	2537	2565	2565	1936	79	82	78	57	79	81	88	81	88	83	84	84	66	93	85	88	88	97
ESC_RA0463AA_AS	2048	1992	2458	2459	2462	2466	2471	2463	2477	2479	2482	2486	2489	2486	2488	2491	2483	2491	2483	2485	2499	2506	2510	2510	2511	2518	2527	2528	2556	2556	1925	86	89	119	120	120	122	95	122	97	124	125	125	129	102	128	129	129	104
ESC_WA2859AA_AS	2048	1992	2468	2469	2470	2474	2481	2473	2487	2489	2492	2496	2499	2496	2498	2501	2493	2501	2493	2495	2509	2516	2520	2520	2521	2528	2537	2538	2566	2566	1937	80	83	77	80	78	78	89	78	91	80	81	81	89	96	84	85	87	98
ESC_FB2066AA_AS	2048	1992	2466	2469	2472	2476	2481	2473	2487	2489	2492	2496	2499	2496	2498	2501	2493	2499	2493	2495	2507	2514	2520	2520	2521	2528	2537	2538	2566	2566	1937	80	83	77	80	78	78	89	22	91	26	27	23	89	96	30	47	87	98
3385	2049	1993	2459	2460	2463	2467	2472	2464	2478	2480	2483	2487	2490	2487	2489	2492	2484	2492	2484	2486	2500	2507	2511	2511	2512	2519	2528	2529	2557	2557	1926	87	90	120	121	121	123	96	123	98	125	126	126	130	103	129	130	130	105
ESC_FB5056AA_AS	2049	1993	2469	2470	2473	2477	2482	2474	2488	2490	2493	2497	2500	2497	2499	2502	2494	2502	2494	2496	2508	2515	2521	2521	2522	2529	2538	2539	2567	2567	1938	81	84	78	81	79	79	90	25	92	27	28	28	90	97	31	48	88	99
ESC_VB6781AA_AS	2049	1993	2469	2470	2473	2477	2482	2474	2488	2490	2493	2497	2500	2497	2499	2502	2494	2502	2494	2496	2508	2515	2521	2521	2522	2529	2538	2539	2567	2567	1938	81	84	78	81	79	79	90	23	92	27	28	26	90	97	31	48	88	99
ESC_FB9686AA_AS	2050	1994	2460	2461	2464	2468	2473	2465	2479	2481	2484	2488	2491	2488	2490	2493	2485	2493	2485	2487	2501	2508	2512	2512	2513	2520	2529	2530	2558	2558	1927	88	91	121	122	122	124	97	124	99	126	127	127	131	104	130	131	131	106
ESC_JB8319AA_AS	2051	1995	2461	2462	2465	2469	2474	2466	2480	2482	2485	2489	2492	2489	2491	2494	2486	2494	2486	2488	2502	2509	2513	2513	2514	2521	2530	2531	2559	2559	1928	89	92	122	123	123	125	98	125	100	127	128	128	132	105	131	132	132	107
ESC_WA5618AA_AS	2051	1995	2461	2462	2465	2469	2474	2466	2480	2482	2485	2489	2492	2489	2491	2494	2486	2494	2486	2488	2502	2509	2513	2513	2514	2521	2530	2531	2559	2559	1928	89	92	122	123	123	125	98	125	100	127	128	128	132	105	131	132	132	107
ESC_WA5675AA_AS	2051	1995	2461	2462	2465	2469	2474	2466	2480	2482	2485	2489	2492	2489	2491	2494	2486	2494	2486	2488	2502	2509	2513	2513	2514	2521	2530	2531	2559	2559	1928	89	92	122	123	123	125	98	125	100	127	128	128	132	105	131	132	132	107
ESC_XA1303AA_AS	2052	1996	2462	2463	2466	2470	2475	2467	2481	2483	2486	2490	2493	2490	2492	2495	2487	2495	2487	2489	2503	2510	2514	2514	2515	2522	2531	2532	2560	2560	1929	90	93	123	124	124	126	99	126	101	128	129	129	133	106	132	133	133	108
ESC_UB6453AA_AS	2053	1997	2463	2464	2467	2471	2476	2468	2482	2484	2487	2491	2494	2491	2493	2496	2488	2496	2488	2490	2504	2511	2515	2515	2516	2523	2532	2533	2561	2561	1930	91	94	124	125	125	127	100	127	102	129	130	130	134	107	133	134	134	109
ESC_WA5638AA_AS	2053	1997	2463	2464	2467	2471	2476	2468	2482	2484	2487	2491	2494	2491	2493	2496	2488	2496	2488	2490	2504	2511	2515	2515	2516	2523	2532	2533	2561	2561	1930	91	94	124	125	125	127	100	127	102	129	130	130	134	107	133	134	134	109
ESC_HA8912AA_AS	2053	1997	2473	2474	2477	2481	2486	2478	2492	2494	2497	2501	2504	2501	2503	2506	2498	2506	2498	2500	2514	2521	2525	2525	2526	2533	2542	2543	2571	2571	1942	83	88	84	77	85	87	94	87	96	89	90	90	86	101	93	94	94	103
2578	2053	1997	2473	2474	2477	2481	2486	2478	2492	2494	2497	2501	2504	2501	2503	2506	2498	2506	2498	2500	2514	2521	2525	2525	2526	2533	2542	2543	2571	2571	1942	85	88	82	85	83	83	94	83	96	85	86	86	94	101	89	90	92	103
ESC_UB6308AA_AS	2054	1998	2464	2465	2468	2472	2477	2469	2483	2485	2488	2492	2495	2492	2494	2497	2489	2497	2489	2491	2505	2512	2516	2516	2517	2524	2533	2534	2562	2562	1931	92	95	125	126	126	128	101	128	103	130	131	131	135	108	134	135	135	110
ESC_WB1310AA_AS	2054	1998	2464	2465	2468	2472	2477	2469	2483	2485	2488	2492	2495	2492	2494	2497	2489	2497	2489	2491	2505	2512	2516	2516	2517	2524	2533	2534	2562	2562	1931	92	95	125	126	126	128	101	128	103	130	131	131	135	108	134	135	135	110
ESC_WA5640AA_AS	2055	1999	2465	2466	2469	2473	2478	2470	2484	2486	2489	2493	2496	2493	2495	2498	2490	2498	2490	2492	2506	2513	2517	2517	2518	2525	2534	2535	2563	2563	1932	93	96	126	127	127	129	102	129	104	131	132	132	136	109	135	136	136	111
111-19	2055	1999	2465	2466	2469	2473	2478	2470	2484	2486	2489	2493	2496	2493	2495	2498	2490	2498	2490	2492	2506	2513	2517	2517	2518	2525	2534	2535	2563	2563	1932	93	96	126	127	127	129	102	129	104	131	132	132	136	109	135	136	136	111
ESC_WB1489AA_AS	2056	2000	2466	2467	2470	2474	2479	2471	2485	2487	2490	2494	2497	2494	2496	2499	2491	2499	2491	2493	2507	2514	2518	2518	2519	2526	2535	2536	2564	2564	1933	94	97	127	128	128	130	103	130	105	132	133	133	137	110	136	137	137	112
74-19	2057	2001	2477	2478	2481	2485	2490	2482	2496	2498	2501	2505	2508	2505	2507	2510	2502	2510	2502	2504	2516	2523	2529	2529	2530	2537	2546	2547	2575	2575	1946	89	92	86	89	87	87	98	33	100	35	36	36	98	105	25	56	94	107
ESC_NB8427AA_AS	2060	2004	2470	2471	2474	2478	2483	2475	2489	2491	2494	2498	2501	2498	2500	2503	2495	2503	2495	2497	2511	2518	2522	2522	2523	2530	2539	2540	2568	2568	1937	98	101	131	132	132	134	107	134	109	136	137	137	141	114	140	141	141	116
ESC_WA2916AA_AS	2060	2004	2470	2471	2474	2478	2483	2475	2489	2491	2494	2498	2501	2498	2500	2503	2495	2503	2495	2497	2511	2518	2522	2522	2523	2530	2539	2540	2568	2568	1937	98	101	131	132	132	134	107	134	109	136	137	137	141	114	140	141	141	116
1176	2060	2004	2470	2471	2474	2478	2483	2475	2489	2491	2494	2498	2501	2498	2500	2503	2495	2503	2495	2497	2511	2518	2522	2522	2523	2530	2539	2540	2568	2568	1937	98	101	131	132	132	134	107	134	109	136	137	137	141	114	140	141	141	116
5570	2065	2009	2475	2476	2479	2483	2488	2480	2494	2496	2499	2503	2506	2503	2505	2508	2500	2508	2500	2502	2516	2523	2527	2527	2528	2535	2544	2545	2573	2573	1942	103	106	136	137	137	139	112	139	114	141	142	142	146	119	145	146	146	121
ESC_NB4233AA_AS	2066	2010	2476	2477	2480	2484	2489	2481	2495	2497	2500	2504	2507	2504	2506	2509	2501	2509	2501	2503	2517	2524	2528	2528	2529	2536	2545	2546	2574	2574	1943	104	107	137	138	138	140	113	140	115	142	143	143	147	120	146	147	147	122
ESC_MB8872AA_AS	2067	2011	2477	2478	2481	2485	2490	2482	2496	2498	2501	2505	2508	2505	2507	2510	2502	2510	2502	2504	2518	2525	2529	2528	2530	2537	2546	2547	2575	2575	1944	105	108	138	139	139	141	114	141	116	143	144	144	148	121	147	148	148	123
ESC_OA0026AA_AS	2069	2013	2479	2480	2483	2487	2492	2484	2498	2500	2503	2507	2510	2507	2509	2512	2504	2512	2504	2506	2520	2527	2531	2531	2532	2539	2548	2549	2577	2577	1946	107	110	140	141	141	143	116	143	118	145	146	146	150	123	149	150	150	125
ESC_WB1454AA_AS	2073	2017	2493	2494	2497	2501	2506	2498	2512	2514	2517	2521	2524	2521	2523	2526	2518	2526	2518	2520	2534	2541	2545	2545	2546	2553	2562	2563	2591	2591	1962	71	72	112	113	113	115	86	115	82	117	118	118	122	87	121	122	122	87
6785	2098	2042	2502	2503	2506	2510	2515	2507	2521	2523	2526	2530	2533	2530	2532	2535	2527	2535	2527	2529	2543	2550	2554	2554	2555	2562	2571	2572	2600	2600	1971	96	99	137	138	138	140	111	140	107	142	143	143	147	112	146	147	147	114
ESC_RA4798AA_AS	2100	2044	2504	2505	2508	2512	2517	2509	2523	2525	2528	2532	2535	2532	2534	2535	2529	2537	2529	2531	2545	2552	2556	2556	2557	2564	2573	2574	2602	2602	1973	98	101	139	140	140	142	113	142	109	144	145	145	149	114	148	149	149	116
119.2-18	2103	2047	2507	2508	2511	2515	2520	2512	2526	2528	2531	2535	2538	2535	2537	2540	2532	2540	2532	2534	2548	2555	2559	2559	2560	2567	2576	2577	2605	2605	1976	101	104	142	143	143	145	116	145	112	147	148	148	152	117	151	152	152	119
ESC_LB3318AA_AS	2104	2048	2508	2509	2512	2516	2521	2513	2527	2529	2532	2536	2539	2536	2538	2541	2533	2541	2533	2535	2549	2556	2560	2560	2561	2568	2577	2578	2606	2606	1977	102	105	143	144	144	146	117	146	113	148	149	149	153	118	152	153	153	120
ESC_TA7206AA_AS	2105	2049	2509	2510	2513	2517	2522	2514	2528	2530	2533	2537	2540	2537	2539	2542	2534	2542	2534	2536	2550	2557	2561	2561	2562	2569	2578	2579	2607	2607	1978	103	106	144	145	145	147	118	147	114	149	150	150	154	119	153	154	154	121
6521	2106	2050	2510	2511	2514	2518	2523	2515	2529	2531	2534	2538	2541	2538	2540	2543	2535	2543	2535	2537	2551	2558	2562	2562	2563	2570	2579	2580	2608	2608	1979	104	107	145	146	146	148	119	148	113	150	151	151	155	118	152	155	155	122
min: 0 max: 2608
[truncated: 39 more columns]
