# Supplementary material for: Genomic insights of high-risk clones of ESBL-producing Escherichia coli isolated from community infections and commercial meat in southern Brazil
Source: Sci Rep. 2022 Jun 7;12:9354. doi: 10.1038/s41598-022-13197-y (PMC9174282; doi:10.1038/s41598-022-13197-y)
Supplement: Supplementary file 4 — Supplementary Information 4. [file 41598_2022_13197_MOESM4_ESM.xlsx]

## Sheet: main.snp_matrix
	2128	6522	22-18	ESC_CB7181AA_AS	ESC_YB1729AA_AS	ESC_CB7209AA_AS	ESC_AC3350AA_AS	ESC_CB7204AA_AS	ESC_RB9797AA_AS	ESC_FB3658AA_AS	ESC_CB2344AA_AS	ESC_SB0874AA_AS	ESC_XB0825AA_AS	ESC_HA5590AA_AS	ESC_FB9409AA_AS	ESC_FB9416AA_AS	ESC_GB3089AA_AS	ESC_GB3090AA_AS	ESC_HA5585AA_AS	ESC_KB8517AA_AS	ESC_YB1605AA_AS	ESC_WA7375AA_AS	ESC_IB7327AA_AS	ESC_PA1086AA_AS	ESC_IA1960AA_AS	ESC_YA1207AA_AS	ESC_UA0818AA_AS	ESC_UA0815AA_AS	ESC_YA1275AA_AS	ESC_CA0967AA_AS	F44.1	ESC_ZA3348AA_AS	ESC_HB9269AA_AS	ESC_VB5612AA_AS	ESC_NB5284AA_AS	F28.3	ESC_RB2006AA_AS	ESC_ZB7490AA_AS	98-19	ESC_LB3307AA_AS	ESC_MB3209AA_AS	ESC_PA2140AA_AS	ESC_VA3801AA_AS
2128	0	19	29	52	55	61	62	63	66	67	75	81	93	2201	2205	2205	2232	2232	2251	2257	2267	2269	2307	2414	2434	2457	2468	2469	2471	2534	2553	2566	2578	2699	2702	2702	3194	3202	3209	3210	3212	3229	3229
6522	19	0	20	43	46	52	53	54	57	58	66	72	84	2192	2196	2196	2223	2223	2242	2248	2258	2260	2298	2405	2425	2448	2459	2460	2462	2525	2544	2557	2569	2690	2693	2693	3185	3193	3200	3201	3203	3220	3220
22-18	29	20	0	51	54	60	61	62	65	66	74	80	92	2199	2203	2203	2230	2230	2249	2255	2265	2267	2305	2412	2432	2455	2466	2467	2469	2532	2551	2564	2576	2697	2700	2701	3192	3200	3207	3208	3210	3227	3227
ESC_CB7181AA_AS	52	43	51	0	17	23	34	25	58	55	63	43	55	2189	2193	2193	2220	2220	2239	2245	2255	2257	2295	2402	2422	2445	2456	2457	2459	2522	2541	2554	2566	2687	2690	2690	3183	3191	3198	3199	3201	3217	3218
ESC_YB1729AA_AS	55	46	54	17	0	26	37	28	61	58	66	44	56	2192	2196	2196	2223	2223	2242	2248	2258	2260	2298	2405	2425	2448	2459	2460	2462	2525	2544	2557	2569	2690	2693	2693	3186	3194	3201	3202	3204	3220	3221
ESC_CB7209AA_AS	61	52	60	23	26	0	43	8	67	64	72	52	64	2198	2202	2202	2229	2229	2248	2254	2264	2266	2304	2411	2431	2454	2465	2466	2468	2531	2550	2563	2575	2694	2697	2699	3192	3200	3207	3208	3210	3226	3227
ESC_AC3350AA_AS	62	53	61	34	37	43	0	45	68	65	73	63	75	2199	2203	2203	2230	2230	2249	2255	2265	2267	2305	2412	2432	2455	2466	2467	2469	2532	2551	2564	2576	2697	2700	2700	3193	3201	3208	3209	3211	3227	3228
ESC_CB7204AA_AS	63	54	62	25	28	8	45	0	69	66	74	54	66	2198	2202	2202	2229	2229	2248	2254	2264	2266	2304	2411	2431	2454	2465	2466	2468	2531	2550	2563	2575	2694	2697	2699	3192	3200	3207	3208	3210	3226	3227
ESC_RB9797AA_AS	66	57	65	58	61	67	68	69	0	73	81	87	99	2203	2207	2207	2234	2234	2253	2259	2269	2271	2309	2416	2436	2459	2470	2471	2473	2536	2555	2568	2580	2701	2704	2704	3197	3205	3212	3213	3215	3231	3232
ESC_FB3658AA_AS	67	58	66	55	58	64	65	66	73	0	78	84	96	2204	2208	2208	2235	2235	2254	2260	2270	2272	2310	2417	2437	2460	2471	2472	2474	2537	2556	2569	2581	2702	2705	2705	3198	3206	3213	3214	3216	3232	3233
ESC_CB2344AA_AS	75	66	74	63	66	72	73	74	81	78	0	92	104	2212	2216	2216	2243	2243	2262	2268	2278	2280	2318	2425	2445	2468	2479	2480	2482	2545	2564	2577	2589	2710	2713	2713	3206	3214	3221	3222	3224	3240	3241
ESC_SB0874AA_AS	81	72	80	43	44	52	63	54	87	84	92	0	18	2218	2222	2222	2249	2249	2268	2274	2284	2286	2324	2431	2451	2474	2485	2486	2488	2551	2570	2583	2595	2716	2719	2719	3212	3220	3227	3228	3230	3246	3247
ESC_XB0825AA_AS	93	84	92	55	56	64	75	66	99	96	104	18	0	2230	2234	2234	2261	2261	2280	2286	2296	2298	2336	2443	2463	2486	2497	2498	2500	2563	2582	2595	2607	2728	2731	2731	3224	3232	3239	3240	3242	3258	3259
ESC_HA5590AA_AS	2201	2192	2199	2189	2192	2198	2199	2198	2203	2204	2212	2218	2230	0	875	875	73	73	1113	94	935	935	814	1105	1125	968	981	982	984	1711	1753	1766	1778	1812	1815	1435	1698	1716	1721	1724	1726	1742	1743
ESC_FB9409AA_AS	2205	2196	2203	2193	2196	2202	2203	2202	2207	2208	2216	2222	2234	875	0	0	906	906	809	931	100	104	494	785	805	944	955	956	958	1393	1433	1446	1458	1798	1799	1474	1682	1690	1695	1698	1700	1716	1717
ESC_FB9416AA_AS	2205	2196	2203	2193	2196	2202	2203	2202	2207	2208	2216	2222	2234	875	0	0	906	906	809	931	100	104	494	785	805	944	955	956	958	1393	1433	1446	1458	1798	1799	1474	1682	1690	1695	1698	1700	1716	1717
ESC_GB3089AA_AS	2232	2223	2230	2220	2223	2229	2230	2229	2234	2235	2243	2249	2261	73	906	906	0	2	1144	125	966	970	845	1136	1156	999	1012	1013	1015	1742	1784	1797	1809	1843	1846	1466	1729	1747	1752	1755	1757	1773	1774
ESC_GB3090AA_AS	2232	2223	2230	2220	2223	2229	2230	2229	2234	2235	2243	2249	2261	73	906	906	2	0	1144	125	966	970	845	1136	1156	999	1012	1013	1015	1742	1784	1797	1809	1843	1846	1466	1729	1747	1752	1755	1757	1773	1774
ESC_HA5585AA_AS	2251	2242	2249	2239	2242	2248	2249	2248	2253	2254	2262	2268	2280	1113	809	809	1144	1144	0	1169	871	875	393	645	665	1206	1217	1218	1220	901	941	954	966	1653	1654	1515	1944	1952	1957	1960	1962	1978	1979
ESC_KB8517AA_AS	2257	2248	2255	2245	2248	2254	2255	2254	2259	2260	2268	2274	2286	94	931	931	125	125	1169	0	991	991	870	1161	1181	1024	1037	1038	1040	1767	1809	1822	1834	1868	1871	1491	1754	1772	1777	1780	1782	1798	1799
ESC_YB1605AA_AS	2267	2258	2265	2255	2258	2264	2265	2264	2269	2270	2278	2284	2296	935	100	100	966	966	871	991	0	128	556	847	867	1006	1017	1018	1020	1455	1495	1508	1520	1860	1861	1534	1744	1752	1757	1760	1762	1778	1779
ESC_WA7375AA_AS	2269	2260	2267	2257	2260	2266	2267	2266	2271	2272	2280	2286	2298	935	104	104	970	970	875	991	128	0	560	851	871	1008	1019	1020	1022	1454	1494	1507	1519	1859	1858	1540	1746	1754	1759	1762	1764	1780	1777
ESC_IB7327AA_AS	2307	2298	2305	2295	2298	2304	2305	2304	2309	2310	2318	2324	2336	814	494	494	845	845	393	870	556	560	0	369	389	897	908	909	911	979	1019	1032	1044	1737	1738	1413	1635	1643	1648	1651	1653	1669	1670
ESC_PA1086AA_AS	2414	2405	2412	2402	2405	2411	2412	2411	2416	2417	2425	2431	2443	1105	785	785	1136	1136	645	1161	847	851	369	0	190	1188	1199	1200	1202	1073	1113	1126	1138	1810	1810	1502	1926	1934	1939	1942	1944	1960	1961
ESC_IA1960AA_AS	2434	2425	2432	2422	2425	2431	2432	2431	2436	2437	2445	2451	2463	1125	805	805	1156	1156	665	1181	867	871	389	190	0	1208	1219	1220	1222	1093	1133	1146	1158	1738	1738	1522	1944	1952	1957	1960	1962	1978	1979
ESC_YA1207AA_AS	2457	2448	2455	2445	2448	2454	2455	2454	2459	2460	2468	2474	2486	968	944	944	999	999	1206	1024	1006	1008	897	1188	1208	0	61	62	64	1794	1836	1849	1861	1000	1001	1820	810	796	805	806	808	874	823
ESC_UA0818AA_AS	2468	2459	2466	2456	2459	2465	2466	2465	2470	2471	2479	2485	2497	981	955	955	1012	1012	1217	1037	1017	1019	908	1199	1219	61	0	1	73	1805	1847	1860	1872	1009	1010	1833	819	805	814	815	817	883	832
ESC_UA0815AA_AS	2469	2460	2467	2457	2460	2466	2467	2466	2471	2472	2480	2486	2498	982	956	956	1013	1013	1218	1038	1018	1020	909	1200	1220	62	1	0	74	1806	1848	1861	1873	1010	1011	1834	820	806	815	816	818	884	833
ESC_YA1275AA_AS	2471	2462	2469	2459	2462	2468	2469	2468	2473	2474	2482	2488	2500	984	958	958	1015	1015	1220	1040	1020	1022	911	1202	1222	64	73	74	0	1808	1850	1863	1875	1012	1013	1836	822	808	817	818	820	886	835
ESC_CA0967AA_AS	2534	2525	2532	2522	2525	2531	2532	2531	2536	2537	2545	2551	2563	1711	1393	1393	1742	1742	901	1767	1455	1454	979	1073	1093	1794	1805	1806	1808	0	138	151	163	1134	1101	1760	2532	2539	2544	2547	2549	2565	2561
F44.1	2553	2544	2551	2541	2544	2550	2551	2550	2555	2556	2564	2570	2582	1753	1433	1433	1784	1784	941	1809	1495	1494	1019	1113	1133	1836	1847	1848	1850	138	0	41	61	1176	1143	1800	2574	2582	2587	2590	2592	2608	2604
ESC_ZA3348AA_AS	2566	2557	2564	2554	2557	2563	2564	2563	2568	2569	2577	2583	2595	1766	1446	1446	1797	1797	954	1822	1508	1507	1032	1126	1146	1849	1860	1861	1863	151	41	0	62	1189	1156	1813	2587	2595	2600	2603	2605	2621	2617
ESC_HB9269AA_AS	2578	2569	2576	2566	2569	2575	2576	2575	2580	2581	2589	2595	2607	1778	1458	1458	1809	1809	966	1834	1520	1519	1044	1138	1158	1861	1872	1873	1875	163	61	62	0	1201	1168	1825	2599	2607	2612	2615	2617	2633	2629
ESC_VB5612AA_AS	2699	2690	2697	2687	2690	2694	2697	2694	2701	2702	2710	2716	2728	1812	1798	1798	1843	1843	1653	1868	1860	1859	1737	1810	1738	1000	1009	1010	1012	1134	1176	1189	1201	0	71	2098	1754	1742	1749	1750	1752	1768	1764
ESC_NB5284AA_AS	2702	2693	2700	2690	2693	2697	2700	2697	2704	2705	2713	2719	2731	1815	1799	1799	1846	1846	1654	1871	1861	1858	1738	1810	1738	1001	1010	1011	1013	1101	1143	1156	1168	71	0	2099	1755	1743	1750	1751	1753	1769	1765
F28.3	2702	2693	2701	2690	2693	2699	2700	2699	2704	2705	2713	2719	2731	1435	1474	1474	1466	1466	1515	1491	1534	1540	1413	1502	1522	1820	1833	1834	1836	1760	1800	1813	1825	2098	2099	0	2552	2568	2573	2576	2578	2594	2595
ESC_RB2006AA_AS	3194	3185	3192	3183	3186	3192	3193	3192	3197	3198	3206	3212	3224	1698	1682	1682	1729	1729	1944	1754	1744	1746	1635	1926	1944	810	819	820	822	2532	2574	2587	2599	1754	1755	2552	0	150	175	164	166	947	179
ESC_ZB7490AA_AS	3202	3193	3200	3191	3194	3200	3201	3200	3205	3206	3214	3220	3232	1716	1690	1690	1747	1747	1952	1772	1752	1754	1643	1934	1952	796	805	806	808	2539	2582	2595	2607	1742	1743	2568	150	0	95	84	86	907	99
98-19	3209	3200	3207	3198	3201	3207	3208	3207	3212	3213	3221	3227	3239	1721	1695	1695	1752	1752	1957	1777	1757	1759	1648	1939	1957	805	814	815	817	2544	2587	2600	2612	1749	1750	2573	175	95	0	105	107	914	122
ESC_LB3307AA_AS	3210	3201	3208	3199	3202	3208	3209	3208	3213	3214	3222	3228	3240	1724	1698	1698	1755	1755	1960	1780	1760	1762	1651	1942	1960	806	815	816	818	2547	2590	2603	2615	1750	1751	2576	164	84	105	0	48	915	65
ESC_MB3209AA_AS	3212	3203	3210	3201	3204	3210	3211	3210	3215	3216	3224	3230	3242	1726	1700	1700	1757	1757	1962	1782	1762	1764	1653	1944	1962	808	817	818	820	2549	2592	2605	2617	1752	1753	2578	166	86	107	48	0	917	67
ESC_PA2140AA_AS	3229	3220	3227	3217	3220	3226	3227	3226	3231	3232	3240	3246	3258	1742	1716	1716	1773	1773	1978	1798	1778	1780	1669	1960	1978	874	883	884	886	2565	2608	2621	2633	1768	1769	2594	947	907	914	915	917	0	934
ESC_VA3801AA_AS	3229	3220	3227	3218	3221	3227	3228	3227	3232	3233	3241	3247	3259	1743	1717	1717	1774	1774	1979	1799	1779	1777	1670	1961	1979	823	832	833	835	2561	2604	2617	2629	1764	1765	2595	179	99	122	65	67	934	0
min: 0 max: 3259

## Sheet: Planilha1
	2128	6522	22-18	ESC_CB7181AA_AS	ESC_YB1729AA_AS	ESC_CB7209AA_AS	ESC_AC3350AA_AS	ESC_CB7204AA_AS	ESC_RB9797AA_AS	ESC_FB3658AA_AS	ESC_CB2344AA_AS	ESC_SB0874AA_AS	ESC_XB0825AA_AS	ESC_HA5590AA_AS	ESC_FB9409AA_AS	ESC_FB9416AA_AS	ESC_GB3089AA_AS	ESC_GB3090AA_AS	ESC_HA5585AA_AS	ESC_KB8517AA_AS	ESC_YB1605AA_AS	ESC_WA7375AA_AS	ESC_IB7327AA_AS	ESC_PA1086AA_AS	ESC_IA1960AA_AS	ESC_YA1207AA_AS	ESC_UA0818AA_AS	ESC_UA0815AA_AS	ESC_YA1275AA_AS	ESC_CA0967AA_AS	F44.1	ESC_ZA3348AA_AS	ESC_HB9269AA_AS	ESC_VB5612AA_AS	ESC_NB5284AA_AS	F28.3	ESC_RB2006AA_AS	ESC_ZB7490AA_AS	98-19	ESC_LB3307AA_AS	ESC_MB3209AA_AS	ESC_PA2140AA_AS	ESC_VA3801AA_AS
2128	0	19	29	52	55	61	62	63	66	67	75	81	93	2201	2205	2205	2232	2232	2251	2257	2267	2269	2307	2414	2434	2457	2468	2469	2471	2534	2553	2566	2578	2699	2702	2702	3194	3202	3209	3210	3212	3229	3229
6522	19	0	20	43	46	52	53	54	57	58	66	72	84	2192	2196	2196	2223	2223	2242	2248	2258	2260	2298	2405	2425	2448	2459	2460	2462	2525	2544	2557	2569	2690	2693	2693	3185	3193	3200	3201	3203	3220	3220
22-18	29	20	0	51	54	60	61	62	65	66	74	80	92	2199	2203	2203	2230	2230	2249	2255	2265	2267	2305	2412	2432	2455	2466	2467	2469	2532	2551	2564	2576	2697	2700	2701	3192	3200	3207	3208	3210	3227	3227
ESC_CB7181AA_AS	52	43	51	0	17	23	34	25	58	55	63	43	55	2189	2193	2193	2220	2220	2239	2245	2255	2257	2295	2402	2422	2445	2456	2457	2459	2522	2541	2554	2566	2687	2690	2690	3183	3191	3198	3199	3201	3217	3218
ESC_YB1729AA_AS	55	46	54	17	0	26	37	28	61	58	66	44	56	2192	2196	2196	2223	2223	2242	2248	2258	2260	2298	2405	2425	2448	2459	2460	2462	2525	2544	2557	2569	2690	2693	2693	3186	3194	3201	3202	3204	3220	3221
ESC_CB7209AA_AS	61	52	60	23	26	0	43	8	67	64	72	52	64	2198	2202	2202	2229	2229	2248	2254	2264	2266	2304	2411	2431	2454	2465	2466	2468	2531	2550	2563	2575	2694	2697	2699	3192	3200	3207	3208	3210	3226	3227
ESC_AC3350AA_AS	62	53	61	34	37	43	0	45	68	65	73	63	75	2199	2203	2203	2230	2230	2249	2255	2265	2267	2305	2412	2432	2455	2466	2467	2469	2532	2551	2564	2576	2697	2700	2700	3193	3201	3208	3209	3211	3227	3228
ESC_CB7204AA_AS	63	54	62	25	28	8	45	0	69	66	74	54	66	2198	2202	2202	2229	2229	2248	2254	2264	2266	2304	2411	2431	2454	2465	2466	2468	2531	2550	2563	2575	2694	2697	2699	3192	3200	3207	3208	3210	3226	3227
ESC_RB9797AA_AS	66	57	65	58	61	67	68	69	0	73	81	87	99	2203	2207	2207	2234	2234	2253	2259	2269	2271	2309	2416	2436	2459	2470	2471	2473	2536	2555	2568	2580	2701	2704	2704	3197	3205	3212	3213	3215	3231	3232
ESC_FB3658AA_AS	67	58	66	55	58	64	65	66	73	0	78	84	96	2204	2208	2208	2235	2235	2254	2260	2270	2272	2310	2417	2437	2460	2471	2472	2474	2537	2556	2569	2581	2702	2705	2705	3198	3206	3213	3214	3216	3232	3233
ESC_CB2344AA_AS	75	66	74	63	66	72	73	74	81	78	0	92	104	2212	2216	2216	2243	2243	2262	2268	2278	2280	2318	2425	2445	2468	2479	2480	2482	2545	2564	2577	2589	2710	2713	2713	3206	3214	3221	3222	3224	3240	3241
ESC_SB0874AA_AS	81	72	80	43	44	52	63	54	87	84	92	0	18	2218	2222	2222	2249	2249	2268	2274	2284	2286	2324	2431	2451	2474	2485	2486	2488	2551	2570	2583	2595	2716	2719	2719	3212	3220	3227	3228	3230	3246	3247
ESC_XB0825AA_AS	93	84	92	55	56	64	75	66	99	96	104	18	0	2230	2234	2234	2261	2261	2280	2286	2296	2298	2336	2443	2463	2486	2497	2498	2500	2563	2582	2595	2607	2728	2731	2731	3224	3232	3239	3240	3242	3258	3259
ESC_HA5590AA_AS	2201	2192	2199	2189	2192	2198	2199	2198	2203	2204	2212	2218	2230	0	875	875	73	73	1113	94	935	935	814	1105	1125	968	981	982	984	1711	1753	1766	1778	1812	1815	1435	1698	1716	1721	1724	1726	1742	1743
ESC_FB9409AA_AS	2205	2196	2203	2193	2196	2202	2203	2202	2207	2208	2216	2222	2234	875	0	0	906	906	809	931	100	104	494	785	805	944	955	956	958	1393	1433	1446	1458	1798	1799	1474	1682	1690	1695	1698	1700	1716	1717
ESC_FB9416AA_AS	2205	2196	2203	2193	2196	2202	2203	2202	2207	2208	2216	2222	2234	875	0	0	906	906	809	931	100	104	494	785	805	944	955	956	958	1393	1433	1446	1458	1798	1799	1474	1682	1690	1695	1698	1700	1716	1717
ESC_GB3089AA_AS	2232	2223	2230	2220	2223	2229	2230	2229	2234	2235	2243	2249	2261	73	906	906	0	2	1144	125	966	970	845	1136	1156	999	1012	1013	1015	1742	1784	1797	1809	1843	1846	1466	1729	1747	1752	1755	1757	1773	1774
ESC_GB3090AA_AS	2232	2223	2230	2220	2223	2229	2230	2229	2234	2235	2243	2249	2261	73	906	906	2	0	1144	125	966	970	845	1136	1156	999	1012	1013	1015	1742	1784	1797	1809	1843	1846	1466	1729	1747	1752	1755	1757	1773	1774
ESC_HA5585AA_AS	2251	2242	2249	2239	2242	2248	2249	2248	2253	2254	2262	2268	2280	1113	809	809	1144	1144	0	1169	871	875	393	645	665	1206	1217	1218	1220	901	941	954	966	1653	1654	1515	1944	1952	1957	1960	1962	1978	1979
ESC_KB8517AA_AS	2257	2248	2255	2245	2248	2254	2255	2254	2259	2260	2268	2274	2286	94	931	931	125	125	1169	0	991	991	870	1161	1181	1024	1037	1038	1040	1767	1809	1822	1834	1868	1871	1491	1754	1772	1777	1780	1782	1798	1799
ESC_YB1605AA_AS	2267	2258	2265	2255	2258	2264	2265	2264	2269	2270	2278	2284	2296	935	100	100	966	966	871	991	0	128	556	847	867	1006	1017	1018	1020	1455	1495	1508	1520	1860	1861	1534	1744	1752	1757	1760	1762	1778	1779
ESC_WA7375AA_AS	2269	2260	2267	2257	2260	2266	2267	2266	2271	2272	2280	2286	2298	935	104	104	970	970	875	991	128	0	560	851	871	1008	1019	1020	1022	1454	1494	1507	1519	1859	1858	1540	1746	1754	1759	1762	1764	1780	1777
ESC_IB7327AA_AS	2307	2298	2305	2295	2298	2304	2305	2304	2309	2310	2318	2324	2336	814	494	494	845	845	393	870	556	560	0	369	389	897	908	909	911	979	1019	1032	1044	1737	1738	1413	1635	1643	1648	1651	1653	1669	1670
ESC_PA1086AA_AS	2414	2405	2412	2402	2405	2411	2412	2411	2416	2417	2425	2431	2443	1105	785	785	1136	1136	645	1161	847	851	369	0	190	1188	1199	1200	1202	1073	1113	1126	1138	1810	1810	1502	1926	1934	1939	1942	1944	1960	1961
ESC_IA1960AA_AS	2434	2425	2432	2422	2425	2431	2432	2431	2436	2437	2445	2451	2463	1125	805	805	1156	1156	665	1181	867	871	389	190	0	1208	1219	1220	1222	1093	1133	1146	1158	1738	1738	1522	1944	1952	1957	1960	1962	1978	1979
ESC_YA1207AA_AS	2457	2448	2455	2445	2448	2454	2455	2454	2459	2460	2468	2474	2486	968	944	944	999	999	1206	1024	1006	1008	897	1188	1208	0	61	62	64	1794	1836	1849	1861	1000	1001	1820	810	796	805	806	808	874	823
ESC_UA0818AA_AS	2468	2459	2466	2456	2459	2465	2466	2465	2470	2471	2479	2485	2497	981	955	955	1012	1012	1217	1037	1017	1019	908	1199	1219	61	0	1	73	1805	1847	1860	1872	1009	1010	1833	819	805	814	815	817	883	832
ESC_UA0815AA_AS	2469	2460	2467	2457	2460	2466	2467	2466	2471	2472	2480	2486	2498	982	956	956	1013	1013	1218	1038	1018	1020	909	1200	1220	62	1	0	74	1806	1848	1861	1873	1010	1011	1834	820	806	815	816	818	884	833
ESC_YA1275AA_AS	2471	2462	2469	2459	2462	2468	2469	2468	2473	2474	2482	2488	2500	984	958	958	1015	1015	1220	1040	1020	1022	911	1202	1222	64	73	74	0	1808	1850	1863	1875	1012	1013	1836	822	808	817	818	820	886	835
ESC_CA0967AA_AS	2534	2525	2532	2522	2525	2531	2532	2531	2536	2537	2545	2551	2563	1711	1393	1393	1742	1742	901	1767	1455	1454	979	1073	1093	1794	1805	1806	1808	0	138	151	163	1134	1101	1760	2532	2539	2544	2547	2549	2565	2561
F44.1	2553	2544	2551	2541	2544	2550	2551	2550	2555	2556	2564	2570	2582	1753	1433	1433	1784	1784	941	1809	1495	1494	1019	1113	1133	1836	1847	1848	1850	138	0	41	61	1176	1143	1800	2574	2582	2587	2590	2592	2608	2604
ESC_ZA3348AA_AS	2566	2557	2564	2554	2557	2563	2564	2563	2568	2569	2577	2583	2595	1766	1446	1446	1797	1797	954	1822	1508	1507	1032	1126	1146	1849	1860	1861	1863	151	41	0	62	1189	1156	1813	2587	2595	2600	2603	2605	2621	2617
ESC_HB9269AA_AS	2578	2569	2576	2566	2569	2575	2576	2575	2580	2581	2589	2595	2607	1778	1458	1458	1809	1809	966	1834	1520	1519	1044	1138	1158	1861	1872	1873	1875	163	61	62	0	1201	1168	1825	2599	2607	2612	2615	2617	2633	2629
ESC_VB5612AA_AS	2699	2690	2697	2687	2690	2694	2697	2694	2701	2702	2710	2716	2728	1812	1798	1798	1843	1843	1653	1868	1860	1859	1737	1810	1738	1000	1009	1010	1012	1134	1176	1189	1201	0	71	2098	1754	1742	1749	1750	1752	1768	1764
ESC_NB5284AA_AS	2702	2693	2700	2690	2693	2697	2700	2697	2704	2705	2713	2719	2731	1815	1799	1799	1846	1846	1654	1871	1861	1858	1738	1810	1738	1001	1010	1011	1013	1101	1143	1156	1168	71	0	2099	1755	1743	1750	1751	1753	1769	1765
F28.3	2702	2693	2701	2690	2693	2699	2700	2699	2704	2705	2713	2719	2731	1435	1474	1474	1466	1466	1515	1491	1534	1540	1413	1502	1522	1820	1833	1834	1836	1760	1800	1813	1825	2098	2099	0	2552	2568	2573	2576	2578	2594	2595
ESC_RB2006AA_AS	3194	3185	3192	3183	3186	3192	3193	3192	3197	3198	3206	3212	3224	1698	1682	1682	1729	1729	1944	1754	1744	1746	1635	1926	1944	810	819	820	822	2532	2574	2587	2599	1754	1755	2552	0	150	175	164	166	947	179
ESC_ZB7490AA_AS	3202	3193	3200	3191	3194	3200	3201	3200	3205	3206	3214	3220	3232	1716	1690	1690	1747	1747	1952	1772	1752	1754	1643	1934	1952	796	805	806	808	2539	2582	2595	2607	1742	1743	2568	150	0	95	84	86	907	99
98-19	3209	3200	3207	3198	3201	3207	3208	3207	3212	3213	3221	3227	3239	1721	1695	1695	1752	1752	1957	1777	1757	1759	1648	1939	1957	805	814	815	817	2544	2587	2600	2612	1749	1750	2573	175	95	0	105	107	914	122
ESC_LB3307AA_AS	3210	3201	3208	3199	3202	3208	3209	3208	3213	3214	3222	3228	3240	1724	1698	1698	1755	1755	1960	1780	1760	1762	1651	1942	1960	806	815	816	818	2547	2590	2603	2615	1750	1751	2576	164	84	105	0	48	915	65
ESC_MB3209AA_AS	3212	3203	3210	3201	3204	3210	3211	3210	3215	3216	3224	3230	3242	1726	1700	1700	1757	1757	1962	1782	1762	1764	1653	1944	1962	808	817	818	820	2549	2592	2605	2617	1752	1753	2578	166	86	107	48	0	917	67
ESC_PA2140AA_AS	3229	3220	3227	3217	3220	3226	3227	3226	3231	3232	3240	3246	3258	1742	1716	1716	1773	1773	1978	1798	1778	1780	1669	1960	1978	874	883	884	886	2565	2608	2621	2633	1768	1769	2594	947	907	914	915	917	0	934
ESC_VA3801AA_AS	3229	3220	3227	3218	3221	3227	3228	3227	3232	3233	3241	3247	3259	1743	1717	1717	1774	1774	1979	1799	1779	1777	1670	1961	1979	823	832	833	835	2561	2604	2617	2629	1764	1765	2595	179	99	122	65	67	934	0
