# Supplementary material for: Genomic insights of high-risk clones of ESBL-producing Escherichia coli isolated from community infections and commercial meat in southern Brazil
Source: Sci Rep. 2022 Jun 7;12:9354. doi: 10.1038/s41598-022-13197-y (PMC9174282; doi:10.1038/s41598-022-13197-y)
Supplement: Supplementary file 5 — Supplementary Information 5. [file 41598_2022_13197_MOESM5_ESM.xlsx]

## Sheet: main.snp_matrix
	ESC_ZB8799AA_AS	ESC_ZB8801AA_AS	ESC_UB4879AA_AS	ESC_FB2089AA_AS	ESC_WB6677AA_AS	ESC_HA0239AA_AS	ESC_CA6482AA_AS	ESC_OA1336AA_AS	ESC_YA1145AA_AS	P8.3	ESC_RA1929AA_AS	ESC_IA0602AA_AS	ESC_YB8429AA_AS	ESC_WB9207AA_AS	ESC_XB1126AA_AS	ESC_HA9316AA_AS	ESC_PB2487AA_AS	ESC_PB2558AA_AS	ESC_AC3323AA_AS	ESC_QB3152AA_AS	ESC_RB8563AA_AS	ESC_UA2338AA_AS	ESC_HB6956AA_AS	ESC_WB4530AA_AS	ESC_GB7059AA_AS	ESC_GB7099AA_AS	ESC_HA9612AA_AS	ESC_VB1407AA_AS	ESC_MA1402AA_AS	ESC_QB2876AA_AS	ESC_QB2865AA_AS	ESC_QB3398AA_AS	ESC_VA2415AA_AS	ESC_LA5348AA_AS	95	ESC_YB1625AA_AS	ESC_LB8193AA_AS	ESC_PB2607AA_AS	ESC_FB3688AA_AS	ESC_QB3396AA_AS	ESC_FB3599AA_AS	ESC_FB3573AA_AS	ESC_UA6820AA_AS	ESC_UB4872AA_AS	ESC_UB4875AA_AS	ESC_ZB8823AA_AS	ESC_ZB8802AA_AS	ESC_ZB8813AA_AS	ESC_ZA6554AA_AS
ESC_ZB8799AA_AS	0	4	9	56	72	89	91	91	92	98	98	100	103	104	109	118	130	131	133	186	248	274	323	367	373	374	374	374	381	383	384	384	385	386	389	390	391	394	397	399	408	412	418	455	463	463	465	465	570
ESC_ZB8801AA_AS	4	0	13	60	76	93	95	95	96	102	102	104	107	108	113	122	134	135	137	190	252	278	325	371	377	378	378	378	385	387	388	388	389	390	393	394	395	398	401	403	412	416	422	459	467	467	469	469	574
ESC_UB4879AA_AS	9	13	0	65	81	98	100	100	101	107	107	109	112	113	118	127	139	140	142	195	257	283	332	376	382	383	383	383	390	392	393	393	394	395	398	399	400	403	406	408	417	421	427	464	472	472	474	474	579
ESC_FB2089AA_AS	56	60	65	0	52	69	71	71	72	78	78	80	83	84	89	98	110	111	113	166	228	254	379	347	353	354	354	354	361	363	364	364	365	366	369	370	371	374	377	379	388	392	398	437	445	445	447	447	550
ESC_WB6677AA_AS	72	76	81	52	0	57	59	57	58	66	66	68	69	70	75	84	98	99	101	154	216	244	395	335	341	342	342	342	349	351	352	352	353	354	355	358	359	362	365	367	376	380	386	425	433	433	435	435	538
ESC_HA0239AA_AS	89	93	98	69	57	0	62	62	63	83	83	71	88	89	94	103	115	116	104	171	235	261	412	350	356	357	357	357	364	366	367	367	368	369	372	373	374	377	380	382	391	395	401	442	450	450	452	452	555
ESC_CA6482AA_AS	91	95	100	71	59	62	0	52	51	85	85	59	90	91	96	105	117	118	92	173	237	263	414	352	358	359	359	359	366	368	369	369	370	371	374	375	376	379	382	384	393	397	403	444	452	452	454	454	557
ESC_OA1336AA_AS	91	95	100	71	57	62	52	0	51	85	85	61	88	89	94	103	117	118	94	173	235	263	414	352	358	359	359	359	366	368	369	369	370	371	372	375	376	379	382	384	393	397	403	444	452	452	454	454	555
ESC_YA1145AA_AS	92	96	101	72	58	63	51	51	0	86	86	60	89	90	95	104	118	119	93	174	236	264	415	353	359	360	360	360	367	369	370	370	371	372	373	376	377	380	383	385	394	398	404	445	453	453	455	455	556
P8.3	98	102	107	78	66	83	85	85	86	0	92	94	23	98	103	112	120	121	127	176	244	270	421	361	367	368	368	368	375	377	378	378	379	380	383	384	385	388	391	393	402	406	412	451	459	459	461	461	566
ESC_RA1929AA_AS	98	102	107	78	66	83	85	85	86	92	0	94	97	84	89	112	122	123	127	180	242	270	421	361	367	368	368	368	375	377	378	378	379	380	383	384	385	388	391	393	402	406	412	451	459	459	461	461	566
ESC_IA0602AA_AS	100	104	109	80	68	71	59	61	60	94	94	0	99	100	105	114	126	127	101	180	246	272	423	359	365	366	366	366	373	375	376	376	377	378	381	382	383	386	389	391	400	404	410	451	459	459	461	461	564
ESC_YB8429AA_AS	103	107	112	83	69	88	90	88	89	23	97	99	0	101	106	115	125	126	132	181	247	275	426	366	372	373	373	373	380	382	383	383	384	385	386	389	390	393	396	398	407	411	417	456	464	464	466	466	569
ESC_WB9207AA_AS	104	108	113	84	70	89	91	89	90	98	84	100	101	0	93	116	128	129	133	186	246	276	427	367	373	374	374	374	381	383	384	384	385	386	387	390	391	394	397	399	408	412	418	457	465	465	467	467	570
ESC_XB1126AA_AS	109	113	118	89	75	94	96	94	95	103	89	105	106	93	0	121	133	134	138	191	249	281	432	372	378	379	379	379	386	388	389	389	390	391	392	395	396	399	402	404	411	415	423	462	470	470	472	472	575
ESC_HA9316AA_AS	118	122	127	98	84	103	105	103	104	112	112	114	115	116	121	0	144	145	147	200	262	290	441	381	387	388	388	388	395	397	398	398	397	398	401	404	405	408	411	413	422	426	432	471	479	479	481	481	584
ESC_PB2487AA_AS	130	134	139	110	98	115	117	117	118	120	122	126	125	128	133	144	0	17	159	140	274	302	453	393	399	400	400	400	407	409	410	410	411	412	415	416	417	420	423	425	434	438	444	483	491	491	493	493	598
ESC_PB2558AA_AS	131	135	140	111	99	116	118	118	119	121	123	127	126	129	134	145	17	0	160	141	275	303	454	394	400	401	401	401	408	410	411	411	412	413	416	417	418	421	424	426	435	439	445	484	492	492	494	494	599
ESC_AC3323AA_AS	133	137	142	113	101	104	92	94	93	127	127	101	132	133	138	147	159	160	0	215	279	305	455	394	400	401	401	401	408	410	411	411	412	413	416	417	418	421	424	426	435	439	445	486	494	494	496	496	599
ESC_QB3152AA_AS	186	190	195	166	154	171	173	173	174	176	180	180	181	186	191	200	140	141	215	0	330	356	509	327	331	332	334	334	339	341	342	342	343	344	349	350	349	352	357	357	368	372	378	417	425	425	427	427	530
ESC_RB8563AA_AS	248	252	257	228	216	235	237	235	236	244	242	246	247	246	249	262	274	275	279	330	0	96	571	511	517	518	518	518	525	527	528	528	529	530	531	534	535	538	541	543	546	550	562	601	609	609	611	611	446
ESC_UA2338AA_AS	274	278	283	254	244	261	263	263	264	270	270	272	275	276	281	290	302	303	305	356	96	0	597	539	545	546	546	546	553	555	556	556	557	558	561	562	563	566	569	571	580	584	590	629	637	637	639	639	476
ESC_HB6956AA_AS	323	325	332	379	395	412	414	414	415	421	421	423	426	427	432	441	453	454	455	509	571	597	0	686	692	693	693	693	700	702	703	703	702	703	708	709	710	713	716	718	727	731	737	774	782	782	784	784	889
ESC_WB4530AA_AS	367	371	376	347	335	350	352	352	353	361	361	359	366	367	372	381	393	394	394	327	511	539	686	0	62	63	41	39	70	72	73	73	74	75	54	55	80	83	62	88	73	77	83	168	176	176	178	178	237
ESC_GB7059AA_AS	373	377	382	353	341	356	358	358	359	367	367	365	372	373	378	387	399	400	400	331	517	545	692	62	0	3	69	69	44	46	47	47	68	69	84	85	60	45	92	62	103	107	113	174	182	182	184	184	267
ESC_GB7099AA_AS	374	378	383	354	342	357	359	359	360	368	368	366	373	374	379	388	400	401	401	332	518	546	693	63	3	0	70	70	45	47	48	48	69	70	85	86	61	46	93	63	104	108	114	175	183	183	185	185	268
ESC_HA9612AA_AS	374	378	383	354	342	357	359	359	360	368	368	366	373	374	379	388	400	401	401	334	518	546	693	41	69	70	0	48	77	79	80	80	81	82	63	58	87	90	65	95	82	86	86	175	183	183	185	185	246
ESC_VB1407AA_AS	374	378	383	354	342	357	359	359	360	368	368	366	373	374	379	388	400	401	401	334	518	546	693	39	69	70	48	0	77	79	80	80	81	80	61	62	85	90	69	95	80	84	90	173	183	183	181	185	244
ESC_MA1402AA_AS	381	385	390	361	349	364	366	366	367	375	375	373	380	381	386	395	407	408	408	339	525	553	700	70	44	45	77	77	0	46	47	47	76	77	92	93	68	65	100	52	111	115	121	182	190	190	192	192	275
ESC_QB2876AA_AS	383	387	392	363	351	366	368	368	369	377	377	375	382	383	388	397	409	410	410	341	527	555	702	72	46	47	79	79	46	0	11	1	78	79	94	95	70	67	102	64	113	117	123	184	192	192	194	194	277
ESC_QB2865AA_AS	384	388	393	364	352	367	369	369	370	378	378	376	383	384	389	398	410	411	411	342	528	556	703	73	47	48	80	80	47	11	0	12	79	80	95	96	71	68	103	65	114	118	124	185	193	193	195	195	278
ESC_QB3398AA_AS	384	388	393	364	352	367	369	369	370	378	378	376	383	384	389	398	410	411	411	342	528	556	703	73	47	48	80	80	47	1	12	0	79	80	95	96	71	68	103	65	114	118	124	185	193	193	195	195	278
ESC_VA2415AA_AS	385	389	394	365	353	368	370	370	371	379	379	377	384	385	390	397	411	412	412	343	529	557	702	74	68	69	81	81	76	78	79	79	0	5	94	97	86	89	104	94	115	119	123	184	192	192	194	194	277
ESC_LA5348AA_AS	386	390	395	366	354	369	371	371	372	380	380	378	385	386	391	398	412	413	413	344	530	558	703	75	69	70	82	80	77	79	80	80	5	0	95	98	87	90	105	95	116	120	124	185	193	193	193	195	278
95	389	393	398	369	355	372	374	372	373	383	383	381	386	387	392	401	415	416	416	349	531	561	708	54	84	85	63	61	92	94	95	95	94	95	0	77	102	105	84	110	95	99	105	190	198	198	200	200	257
ESC_YB1625AA_AS	390	394	399	370	358	373	375	375	376	384	384	382	389	390	395	404	416	417	417	350	534	562	709	55	85	86	58	62	93	95	96	96	97	98	77	0	103	106	59	111	96	100	92	191	199	199	201	201	260
ESC_LB8193AA_AS	391	395	400	371	359	374	376	376	377	385	385	383	390	391	396	405	417	418	418	349	535	563	710	80	60	61	87	85	68	70	71	71	86	87	102	103	0	81	110	86	121	125	131	190	200	200	200	202	285
ESC_PB2607AA_AS	394	398	403	374	362	377	379	379	380	388	388	386	393	394	399	408	420	421	421	352	538	566	713	83	45	46	90	90	65	67	68	68	89	90	105	106	81	0	113	83	124	128	134	195	203	203	205	205	288
ESC_FB3688AA_AS	397	401	406	377	365	380	382	382	383	391	391	389	396	397	402	411	423	424	424	357	541	569	716	62	92	93	65	69	100	102	103	103	104	105	84	59	110	113	0	118	103	105	99	198	206	206	208	208	267
ESC_QB3396AA_AS	399	403	408	379	367	382	384	384	385	393	393	391	398	399	404	413	425	426	426	357	543	571	718	88	62	63	95	95	52	64	65	65	94	95	110	111	86	83	118	0	129	133	139	200	208	208	210	210	293
ESC_FB3599AA_AS	408	412	417	388	376	391	393	393	394	402	402	400	407	408	411	422	434	435	435	368	546	580	727	73	103	104	82	80	111	113	114	114	115	116	95	96	121	124	103	129	0	10	124	209	217	217	219	219	278
ESC_FB3573AA_AS	412	416	421	392	380	395	397	397	398	406	406	404	411	412	415	426	438	439	439	372	550	584	731	77	107	108	86	84	115	117	118	118	119	120	99	100	125	128	105	133	10	0	128	213	221	221	223	223	282
ESC_UA6820AA_AS	418	422	427	398	386	401	403	403	404	412	412	410	417	418	423	432	444	445	445	378	562	590	737	83	113	114	86	90	121	123	124	124	123	124	105	92	131	134	99	139	124	128	0	217	225	225	227	227	286
ESC_UB4872AA_AS	455	459	464	437	425	442	444	444	445	451	451	451	456	457	462	471	483	484	486	417	601	629	774	168	174	175	175	173	182	184	185	185	184	185	190	191	190	195	198	200	209	213	217	0	16	16	16	18	371
ESC_UB4875AA_AS	463	467	472	445	433	450	452	452	453	459	459	459	464	465	470	479	491	492	494	425	609	637	782	176	182	183	183	183	190	192	193	193	192	193	198	199	200	203	206	208	217	221	225	16	0	0	26	2	379
ESC_ZB8823AA_AS	463	467	472	445	433	450	452	452	453	459	459	459	464	465	470	479	491	492	494	425	609	637	782	176	182	183	183	183	190	192	193	193	192	193	198	199	200	203	206	208	217	221	225	16	0	0	26	2	379
ESC_ZB8802AA_AS	465	469	474	447	435	452	454	454	455	461	461	461	466	467	472	481	493	494	496	427	611	639	784	178	184	185	185	181	192	194	195	195	194	193	200	201	200	205	208	210	219	223	227	16	26	26	0	28	381
ESC_ZB8813AA_AS	465	469	474	447	435	452	454	454	455	461	461	461	466	467	472	481	493	494	496	427	611	639	784	178	184	185	185	185	192	194	195	195	194	195	200	201	202	205	208	210	219	223	227	18	2	2	28	0	381
ESC_ZA6554AA_AS	570	574	579	550	538	555	557	555	556	566	566	564	569	570	575	584	598	599	599	530	446	476	889	237	267	268	246	244	275	277	278	278	277	278	257	260	285	288	267	293	278	282	286	371	379	379	381	381	0
ESC_GB8555AA_AS	578	582	587	557	548	563	565	565	566	574	574	572	579	580	585	594	606	607	607	538	456	484	897	245	275	276	254	250	283	285	286	286	287	286	267	268	293	296	275	301	286	290	296	381	389	389	389	391	46
ESC_QB2887AA_AS	593	597	602	572	563	578	580	580	581	589	589	587	594	595	600	609	621	622	622	553	471	499	912	260	290	291	269	267	298	300	301	301	300	301	282	283	308	311	290	316	301	305	309	394	402	402	404	404	59
min: 0 max: 912
[truncated: 2 more columns]
