# Supplementary material for: Genomic insights of high-risk clones of ESBL-producing Escherichia coli isolated from community infections and commercial meat in southern Brazil
Source: Sci Rep. 2022 Jun 7;12:9354. doi: 10.1038/s41598-022-13197-y (PMC9174282; doi:10.1038/s41598-022-13197-y)
Supplement: Supplementary file 6 — Supplementary Information 6. [file 41598_2022_13197_MOESM6_ESM.xlsx]

## Sheet: main.snp_matrix
	ESC_GB9950AA_AS	ESC_XA1346AA_AS	ESC_FB7828AA_AS	ESC_NB5979AA_AS	ESC_VB0483AA_AS	ESC_AC3396AA_AS	ESC_KA8867AA_AS	ESC_SA8078AA_AS	ESC_UA5520AA_AS	ESC_VB3876AA_AS	5040	ESC_HA8736AA_AS	ESC_ZA3347AA_AS	ESC_HA8735AA_AS	3654	ESC_RA4720AA_AS	ESC_NB6903AA_AS	7730	8147	ESC_GA9312AA_AS	ESC_CA2403AA_AS	ESC_CA3243AA_AS	5077	ESC_XA1351AA_AS	9003	ESC_HA5616AA_AS	ESC_WA0255AA_AS	ESC_WA0256AA_AS	ESC_QA5916AA_AS	ESC_WB6037AA_AS	ESC_YA1152AA_AS	ESC_WB2794AA_AS	ESC_TA7158AA_AS	ESC_TA7125AA_AS	ESC_NB8726AA_AS	ESC_VB3875AA_AS	ESC_YA1253AA_AS	ESC_TA7723AA_AS	ESC_UB1470AA_AS	ESC_VB2598AA_AS	ESC_WA1926AA_AS	ESC_WB5992AA_AS	ESC_WB5994AA_AS	ESC_WB6012AA_AS	ESC_YA1653AA_AS	ESC_NB8673AA_AS	ESC_GB0210AA_AS	ESC_VB1928AA_AS	ESC_IA1971AA_AS
ESC_GB9950AA_AS	0	51	54	57	58	59	64	68	72	75	81	81	82	82	83	85	87	90	91	98	119	121	301	828	1056	1061	1061	1061	1073	1080	1084	1086	1088	1090	1099	1102	1108	1198	1517	1518	1522	1523	1523	1523	1528	1555	1671	1674	1677
ESC_XA1346AA_AS	51	0	83	86	87	82	87	97	101	104	110	100	111	101	112	108	116	119	120	117	148	150	330	857	1083	1088	1088	1088	1100	1107	1111	1113	1115	1117	1126	1129	1135	1227	1544	1545	1549	1550	1550	1550	1553	1582	1698	1701	1704
ESC_FB7828AA_AS	54	83	0	37	38	91	96	48	54	55	61	113	62	114	63	87	67	70	71	118	121	123	281	848	1076	1081	1081	1081	1093	1100	1104	1106	1108	1110	1119	1122	1128	1218	1537	1538	1542	1543	1543	1543	1548	1575	1691	1694	1697
ESC_NB5979AA_AS	57	86	37	0	35	94	99	45	57	58	64	116	65	117	66	90	70	73	74	121	124	126	284	851	1079	1084	1084	1084	1096	1103	1107	1109	1111	1113	1122	1125	1131	1221	1540	1541	1545	1546	1546	1546	1551	1578	1694	1697	1700
ESC_VB0483AA_AS	58	87	38	35	0	95	100	40	58	59	65	117	66	118	67	91	71	74	75	122	125	127	285	852	1080	1085	1085	1085	1097	1104	1108	1110	1112	1114	1123	1126	1132	1222	1541	1542	1546	1547	1547	1547	1552	1579	1695	1698	1701
ESC_AC3396AA_AS	59	82	91	94	95	0	47	105	109	112	118	112	119	113	120	116	124	127	128	129	156	158	338	865	1093	1098	1098	1098	1110	1117	1121	1123	1125	1127	1136	1139	1145	1235	1554	1555	1559	1560	1560	1560	1565	1592	1708	1711	1714
ESC_KA8867AA_AS	64	87	96	99	100	47	0	110	114	117	123	117	124	118	125	121	129	132	133	134	161	163	343	870	1096	1101	1101	1101	1113	1120	1124	1126	1128	1130	1139	1142	1148	1240	1559	1560	1564	1565	1565	1565	1570	1597	1711	1714	1717
ESC_SA8078AA_AS	68	97	48	45	40	105	110	0	68	69	75	127	76	128	77	101	81	84	85	132	135	137	295	862	1090	1095	1095	1095	1107	1114	1118	1120	1122	1124	1133	1136	1142	1232	1551	1552	1556	1557	1557	1557	1562	1589	1705	1708	1711
ESC_UA5520AA_AS	72	101	54	57	58	109	114	68	0	75	81	131	82	132	83	105	87	90	91	136	139	141	301	866	1094	1099	1099	1099	1111	1118	1122	1124	1126	1128	1137	1140	1146	1236	1555	1556	1560	1561	1561	1561	1566	1593	1709	1712	1715
ESC_VB3876AA_AS	75	104	55	58	59	112	117	69	75	0	32	134	33	135	36	108	42	41	42	139	142	144	252	867	1095	1100	1100	1100	1112	1119	1123	1125	1127	1129	1138	1141	1147	1237	1558	1559	1563	1564	1564	1564	1569	1596	1710	1713	1716
5040	81	110	61	64	65	118	123	75	81	32	0	140	35	141	34	114	48	39	40	145	148	150	258	873	1101	1106	1106	1106	1118	1125	1129	1131	1133	1135	1144	1147	1153	1243	1564	1565	1569	1570	1570	1570	1575	1602	1716	1719	1722
ESC_HA8736AA_AS	81	100	113	116	117	112	117	127	131	134	140	0	141	1	142	126	146	149	150	145	178	178	360	885	1115	1120	1120	1120	1132	1139	1143	1145	1147	1149	1158	1161	1167	1255	1576	1577	1581	1582	1582	1582	1587	1612	1730	1733	1736
ESC_ZA3347AA_AS	82	111	62	65	66	119	124	76	82	33	35	141	0	142	39	115	49	44	45	146	149	151	259	874	1102	1107	1107	1107	1119	1126	1130	1132	1134	1136	1145	1148	1154	1244	1565	1566	1570	1571	1571	1571	1576	1603	1717	1720	1723
ESC_HA8735AA_AS	82	101	114	117	118	113	118	128	132	135	141	1	142	0	143	127	147	150	151	146	179	179	361	886	1116	1121	1121	1121	1133	1140	1144	1146	1148	1150	1159	1162	1168	1256	1577	1578	1582	1583	1583	1583	1588	1613	1731	1734	1737
3654	83	112	63	66	67	120	125	77	83	36	34	142	39	143	0	116	52	7	8	147	150	152	262	875	1103	1108	1108	1108	1120	1127	1131	1133	1135	1137	1146	1149	1155	1245	1566	1567	1571	1572	1572	1572	1577	1604	1718	1721	1724
ESC_RA4720AA_AS	85	108	87	90	91	116	121	101	105	108	114	126	115	127	116	0	120	123	124	143	98	98	334	879	1107	1112	1112	1112	1124	1131	1135	1137	1139	1141	1150	1153	1159	1249	1568	1569	1573	1574	1574	1574	1579	1604	1722	1725	1728
ESC_NB6903AA_AS	87	116	67	70	71	124	129	81	87	42	48	146	49	147	52	120	0	57	58	151	154	156	268	881	1108	1113	1114	1114	1125	1133	1137	1138	1141	1143	1152	1154	1161	1251	1570	1571	1575	1576	1576	1576	1581	1608	1723	1726	1729
7730	90	119	70	73	74	127	132	84	90	41	39	149	44	150	7	123	57	0	3	154	157	159	267	882	1110	1115	1115	1115	1127	1134	1138	1140	1142	1144	1153	1156	1162	1252	1573	1574	1578	1579	1579	1579	1584	1611	1725	1728	1731
8147	91	120	71	74	75	128	133	85	91	42	40	150	45	151	8	124	58	3	0	155	158	160	268	883	1111	1116	1116	1116	1128	1135	1139	1141	1143	1145	1154	1157	1163	1253	1574	1575	1579	1580	1580	1580	1585	1612	1726	1729	1732
ESC_GA9312AA_AS	98	117	118	121	122	129	134	132	136	139	145	145	146	146	147	143	151	154	155	0	183	185	365	892	1120	1125	1125	1125	1137	1144	1148	1150	1152	1154	1163	1166	1172	1262	1581	1582	1586	1587	1587	1587	1592	1619	1735	1738	1741
ESC_CA2403AA_AS	119	148	121	124	125	156	161	135	139	142	148	178	149	179	150	98	154	157	158	183	0	2	368	913	1141	1146	1146	1146	1158	1165	1169	1171	1173	1175	1184	1185	1193	1283	1602	1603	1607	1608	1608	1608	1613	1640	1756	1759	1762
ESC_CA3243AA_AS	121	150	123	126	127	158	163	137	141	144	150	178	151	179	152	98	156	159	160	185	2	0	370	915	1143	1148	1148	1148	1160	1167	1171	1173	1175	1177	1186	1187	1195	1285	1604	1605	1609	1610	1610	1610	1615	1642	1758	1761	1764
5077	301	330	281	284	285	338	343	295	301	252	258	360	259	361	262	334	268	267	268	365	368	370	0	1093	1321	1326	1326	1326	1338	1345	1349	1351	1353	1355	1364	1367	1373	1463	1766	1767	1771	1772	1772	1772	1775	1804	1888	1891	1894
ESC_XA1351AA_AS	828	857	848	851	852	865	870	862	866	867	873	885	874	886	875	879	881	882	883	892	913	915	1093	0	1668	1650	1603	1603	1662	1622	1626	1675	1630	1632	1641	1693	1650	412	1981	1982	1986	1987	1987	1987	1992	2019	2258	2261	2264
9003	1056	1083	1076	1079	1080	1093	1096	1090	1094	1095	1101	1115	1102	1116	1103	1107	1108	1110	1111	1120	1141	1143	1321	1668	0	167	355	355	179	374	378	192	382	384	393	150	402	1845	1702	1703	1707	1708	1708	1708	1713	1740	779	782	785
ESC_HA5616AA_AS	1061	1088	1081	1084	1085	1098	1101	1095	1099	1100	1106	1120	1107	1121	1108	1112	1113	1115	1116	1125	1146	1148	1326	1650	167	0	250	250	66	269	273	73	277	279	288	101	297	1827	1705	1706	1710	1711	1711	1711	1716	1743	662	665	668
ESC_WA0255AA_AS	1061	1088	1081	1084	1085	1098	1101	1095	1099	1100	1106	1120	1107	1121	1108	1112	1114	1115	1116	1125	1146	1148	1326	1603	355	250	0	0	258	55	59	271	63	65	74	289	83	1780	1777	1778	1782	1783	1783	1783	1788	1815	856	859	862
ESC_WA0256AA_AS	1061	1088	1081	1084	1085	1098	1101	1095	1099	1100	1106	1120	1107	1121	1108	1112	1114	1115	1116	1125	1146	1148	1326	1603	355	250	0	0	258	55	59	271	63	65	74	289	83	1780	1777	1778	1782	1783	1783	1783	1788	1815	856	859	862
ESC_QA5916AA_AS	1073	1100	1093	1096	1097	1110	1113	1107	1111	1112	1118	1132	1119	1133	1120	1124	1125	1127	1128	1137	1158	1160	1338	1662	179	66	258	258	0	277	281	87	285	287	296	109	305	1839	1717	1718	1722	1723	1723	1723	1728	1755	674	677	680
ESC_WB6037AA_AS	1080	1107	1100	1103	1104	1117	1120	1114	1118	1119	1125	1139	1126	1140	1127	1131	1133	1134	1135	1144	1165	1167	1345	1622	374	269	55	55	277	0	28	290	32	34	43	308	52	1799	1796	1797	1801	1802	1802	1802	1807	1834	875	878	881
ESC_YA1152AA_AS	1084	1111	1104	1107	1108	1121	1124	1118	1122	1123	1129	1143	1130	1144	1131	1135	1137	1138	1139	1148	1169	1171	1349	1626	378	273	59	59	281	28	0	294	26	28	37	312	30	1803	1800	1801	1805	1806	1806	1806	1811	1838	879	882	885
ESC_WB2794AA_AS	1086	1113	1106	1109	1110	1123	1126	1120	1124	1125	1131	1145	1132	1146	1133	1137	1138	1140	1141	1150	1171	1173	1351	1675	192	73	271	271	87	290	294	0	298	300	309	122	318	1852	1730	1731	1735	1736	1736	1736	1741	1768	683	686	689
ESC_TA7158AA_AS	1088	1115	1108	1111	1112	1125	1128	1122	1126	1127	1133	1147	1134	1148	1135	1139	1141	1142	1143	1152	1173	1175	1353	1630	382	277	63	63	285	32	26	298	0	16	41	316	50	1807	1804	1805	1809	1810	1810	1810	1815	1842	883	886	889
ESC_TA7125AA_AS	1090	1117	1110	1113	1114	1127	1130	1124	1128	1129	1135	1149	1136	1150	1137	1141	1143	1144	1145	1154	1175	1177	1355	1632	384	279	65	65	287	34	28	300	16	0	43	318	52	1809	1806	1807	1811	1812	1812	1812	1817	1844	885	888	891
ESC_NB8726AA_AS	1099	1126	1119	1122	1123	1136	1139	1133	1137	1138	1144	1158	1145	1159	1146	1150	1152	1153	1154	1163	1184	1186	1364	1641	393	288	74	74	296	43	37	309	41	43	0	327	61	1818	1815	1816	1820	1821	1821	1821	1826	1853	894	897	900
ESC_VB3875AA_AS	1102	1129	1122	1125	1126	1139	1142	1136	1140	1141	1147	1161	1148	1162	1149	1153	1154	1156	1157	1166	1185	1187	1367	1693	150	101	289	289	109	308	312	122	316	318	327	0	336	1870	1746	1747	1751	1752	1752	1752	1757	1784	709	712	715
ESC_YA1253AA_AS	1108	1135	1128	1131	1132	1145	1148	1142	1146	1147	1153	1167	1154	1168	1155	1159	1161	1162	1163	1172	1193	1195	1373	1650	402	297	83	83	305	52	30	318	50	52	61	336	0	1827	1822	1823	1827	1828	1828	1828	1833	1860	903	906	909
ESC_TA7723AA_AS	1198	1227	1218	1221	1222	1235	1240	1232	1236	1237	1243	1255	1244	1256	1245	1249	1251	1252	1253	1262	1283	1285	1463	412	1845	1827	1780	1780	1839	1799	1803	1852	1807	1809	1818	1870	1827	0	1641	1642	1646	1647	1647	1647	1652	1679	2435	2438	2441
ESC_UB1470AA_AS	1517	1544	1537	1540	1541	1554	1559	1551	1555	1558	1564	1576	1565	1577	1566	1568	1570	1573	1574	1581	1602	1604	1766	1981	1702	1705	1777	1777	1717	1796	1800	1730	1804	1806	1815	1746	1822	1641	0	61	25	40	40	40	49	98	2287	2288	2293
ESC_VB2598AA_AS	1518	1545	1538	1541	1542	1555	1560	1552	1556	1559	1565	1577	1566	1578	1567	1569	1571	1574	1575	1582	1603	1605	1767	1982	1703	1706	1778	1778	1718	1797	1801	1731	1805	1807	1816	1747	1823	1642	61	0	66	69	69	69	72	95	2288	2289	2294
ESC_WA1926AA_AS	1522	1549	1542	1545	1546	1559	1564	1556	1560	1563	1569	1581	1570	1582	1571	1573	1575	1578	1579	1586	1607	1609	1771	1986	1707	1710	1782	1782	1722	1801	1805	1735	1809	1811	1820	1751	1827	1646	25	66	0	45	45	45	54	103	2292	2293	2298
ESC_WB5992AA_AS	1523	1550	1543	1546	1547	1560	1565	1557	1561	1564	1570	1582	1571	1583	1572	1574	1576	1579	1580	1587	1608	1610	1772	1987	1708	1711	1783	1783	1723	1802	1806	1736	1810	1812	1821	1752	1828	1647	40	69	45	0	0	2	57	106	2293	2294	2299
ESC_WB5994AA_AS	1523	1550	1543	1546	1547	1560	1565	1557	1561	1564	1570	1582	1571	1583	1572	1574	1576	1579	1580	1587	1608	1610	1772	1987	1708	1711	1783	1783	1723	1802	1806	1736	1810	1812	1821	1752	1828	1647	40	69	45	0	0	2	57	106	2293	2294	2299
ESC_WB6012AA_AS	1523	1550	1543	1546	1547	1560	1565	1557	1561	1564	1570	1582	1571	1583	1572	1574	1576	1579	1580	1587	1608	1610	1772	1987	1708	1711	1783	1783	1723	1802	1806	1736	1810	1812	1821	1752	1828	1647	40	69	45	2	2	0	57	106	2293	2294	2299
ESC_YA1653AA_AS	1528	1553	1548	1551	1552	1565	1570	1562	1566	1569	1575	1587	1576	1588	1577	1579	1581	1584	1585	1592	1613	1615	1775	1992	1713	1716	1788	1788	1728	1807	1811	1741	1815	1817	1826	1757	1833	1652	49	72	54	57	57	57	0	109	2298	2299	2304
ESC_NB8673AA_AS	1555	1582	1575	1578	1579	1592	1597	1589	1593	1596	1602	1612	1603	1613	1604	1604	1608	1611	1612	1619	1640	1642	1804	2019	1740	1743	1815	1815	1755	1834	1838	1768	1842	1844	1853	1784	1860	1679	98	95	103	106	106	106	109	0	2325	2326	2331
ESC_GB0210AA_AS	1671	1698	1691	1694	1695	1708	1711	1705	1709	1710	1716	1730	1717	1731	1718	1722	1723	1725	1726	1735	1756	1758	1888	2258	779	662	856	856	674	875	879	683	883	885	894	709	903	2435	2287	2288	2292	2293	2293	2293	2298	2325	0	65	106
ESC_VB1928AA_AS	1674	1701	1694	1697	1698	1711	1714	1708	1712	1713	1719	1733	1720	1734	1721	1725	1726	1728	1729	1738	1759	1761	1891	2261	782	665	859	859	677	878	882	686	886	888	897	712	906	2438	2288	2289	2293	2294	2294	2294	2299	2326	65	0	109
ESC_IA1971AA_AS	1677	1704	1697	1700	1701	1714	1717	1711	1715	1716	1722	1736	1723	1737	1724	1728	1729	1731	1732	1741	1762	1764	1894	2264	785	668	862	862	680	881	885	689	889	891	900	715	909	2441	2293	2294	2298	2299	2299	2299	2304	2331	106	109	0
ESC_GA6949AA_AS	1717	1744	1737	1740	1741	1754	1759	1751	1755	1758	1764	1776	1765	1777	1766	1768	1770	1773	1774	1781	1802	1804	1874	2181	1902	1905	1977	1977	1917	1996	2000	1930	2004	2006	2015	1946	2022	1841	346	347	351	354	354	352	355	384	2425	2426	2431
ESC_JB8362AA_AS	1718	1745	1738	1741	1742	1755	1760	1752	1756	1759	1763	1777	1766	1778	1767	1769	1771	1774	1775	1782	1803	1805	1877	2182	1903	1906	1978	1978	1918	1997	2001	1931	2005	2007	2016	1947	2023	1842	347	348	352	355	355	355	358	385	2428	2429	2434
ESC_VB2759AA_AS	1887	1914	1907	1910	1911	1924	1929	1921	1925	1928	1934	1946	1935	1947	1936	1938	1940	1943	1944	1951	1972	1974	2116	2355	2072	2075	2147	2147	2087	2166	2170	2100	2174	2176	2185	2116	2192	2015	510	511	515	516	516	516	521	548	1845	1846	1851
ESC_AC4903AA_AS	1904	1931	1924	1927	1928	1941	1946	1938	1942	1945	1951	1963	1952	1964	1953	1955	1957	1960	1961	1968	1989	1991	2133	2370	2091	2094	2166	2166	2106	2185	2189	2119	2193	2195	2204	2135	2211	2030	525	526	530	531	531	531	536	563	1864	1865	1870
ESC_RA4820AA_AS	2160	2187	2180	2183	2184	2197	2202	2194	2198	2201	2207	2219	2208	2220	2209	2211	2213	2216	2217	2224	2245	2247	2288	2612	2347	2350	2422	2422	2362	2441	2445	2375	2449	2451	2460	2391	2467	2276	819	820	824	827	827	827	830	857	2956	2957	2962
5579	2169	2196	2189	2192	2193	2206	2211	2203	2207	2210	2216	2228	2217	2229	2218	2220	2222	2225	2226	2233	2254	2256	2297	2621	2354	2357	2429	2429	2369	2448	2452	2382	2456	2458	2467	2398	2474	2281	822	823	827	830	830	830	833	860	2963	2964	2969
ESC_YA1526AA_AS	2176	2203	2196	2199	2200	2213	2216	2208	2214	2217	2223	2235	2224	2236	2225	2227	2229	2232	2233	2240	2261	2263	2304	2628	2361	2364	2436	2436	2376	2455	2459	2389	2463	2465	2474	2405	2481	2288	831	832	836	839	839	839	842	869	2970	2971	2976
min: 0 max: 2976
[truncated: 7 more columns]

## Sheet: Planilha1
	ESC_GB9950AA_AS	ESC_XA1346AA_AS	ESC_FB7828AA_AS	ESC_NB5979AA_AS	ESC_VB0483AA_AS	ESC_AC3396AA_AS	ESC_KA8867AA_AS	ESC_SA8078AA_AS	ESC_UA5520AA_AS	ESC_VB3876AA_AS	5040	ESC_HA8736AA_AS	ESC_ZA3347AA_AS	ESC_HA8735AA_AS	3654	ESC_RA4720AA_AS	ESC_NB6903AA_AS	7730	8147	ESC_GA9312AA_AS	ESC_CA2403AA_AS	ESC_CA3243AA_AS	5077	ESC_XA1351AA_AS	9003	ESC_HA5616AA_AS	ESC_WA0255AA_AS	ESC_WA0256AA_AS	ESC_QA5916AA_AS	ESC_WB6037AA_AS	ESC_YA1152AA_AS	ESC_WB2794AA_AS	ESC_TA7158AA_AS	ESC_TA7125AA_AS	ESC_NB8726AA_AS	ESC_VB3875AA_AS	ESC_YA1253AA_AS	ESC_TA7723AA_AS	ESC_UB1470AA_AS	ESC_VB2598AA_AS	ESC_WA1926AA_AS	ESC_WB5992AA_AS	ESC_WB5994AA_AS	ESC_WB6012AA_AS	ESC_YA1653AA_AS	ESC_NB8673AA_AS	ESC_GB0210AA_AS	ESC_VB1928AA_AS	ESC_IA1971AA_AS
ESC_GB9950AA_AS	0	51	54	57	58	59	64	68	72	75	81	81	82	82	83	85	87	90	91	98	119	121	301	828	1056	1061	1061	1061	1073	1080	1084	1086	1088	1090	1099	1102	1108	1198	1517	1518	1522	1523	1523	1523	1528	1555	1671	1674	1677
ESC_XA1346AA_AS	51	0	83	86	87	82	87	97	101	104	110	100	111	101	112	108	116	119	120	117	148	150	330	857	1083	1088	1088	1088	1100	1107	1111	1113	1115	1117	1126	1129	1135	1227	1544	1545	1549	1550	1550	1550	1553	1582	1698	1701	1704
ESC_FB7828AA_AS	54	83	0	37	38	91	96	48	54	55	61	113	62	114	63	87	67	70	71	118	121	123	281	848	1076	1081	1081	1081	1093	1100	1104	1106	1108	1110	1119	1122	1128	1218	1537	1538	1542	1543	1543	1543	1548	1575	1691	1694	1697
ESC_NB5979AA_AS	57	86	37	0	35	94	99	45	57	58	64	116	65	117	66	90	70	73	74	121	124	126	284	851	1079	1084	1084	1084	1096	1103	1107	1109	1111	1113	1122	1125	1131	1221	1540	1541	1545	1546	1546	1546	1551	1578	1694	1697	1700
ESC_VB0483AA_AS	58	87	38	35	0	95	100	40	58	59	65	117	66	118	67	91	71	74	75	122	125	127	285	852	1080	1085	1085	1085	1097	1104	1108	1110	1112	1114	1123	1126	1132	1222	1541	1542	1546	1547	1547	1547	1552	1579	1695	1698	1701
ESC_AC3396AA_AS	59	82	91	94	95	0	47	105	109	112	118	112	119	113	120	116	124	127	128	129	156	158	338	865	1093	1098	1098	1098	1110	1117	1121	1123	1125	1127	1136	1139	1145	1235	1554	1555	1559	1560	1560	1560	1565	1592	1708	1711	1714
ESC_KA8867AA_AS	64	87	96	99	100	47	0	110	114	117	123	117	124	118	125	121	129	132	133	134	161	163	343	870	1096	1101	1101	1101	1113	1120	1124	1126	1128	1130	1139	1142	1148	1240	1559	1560	1564	1565	1565	1565	1570	1597	1711	1714	1717
ESC_SA8078AA_AS	68	97	48	45	40	105	110	0	68	69	75	127	76	128	77	101	81	84	85	132	135	137	295	862	1090	1095	1095	1095	1107	1114	1118	1120	1122	1124	1133	1136	1142	1232	1551	1552	1556	1557	1557	1557	1562	1589	1705	1708	1711
ESC_UA5520AA_AS	72	101	54	57	58	109	114	68	0	75	81	131	82	132	83	105	87	90	91	136	139	141	301	866	1094	1099	1099	1099	1111	1118	1122	1124	1126	1128	1137	1140	1146	1236	1555	1556	1560	1561	1561	1561	1566	1593	1709	1712	1715
ESC_VB3876AA_AS	75	104	55	58	59	112	117	69	75	0	32	134	33	135	36	108	42	41	42	139	142	144	252	867	1095	1100	1100	1100	1112	1119	1123	1125	1127	1129	1138	1141	1147	1237	1558	1559	1563	1564	1564	1564	1569	1596	1710	1713	1716
5040	81	110	61	64	65	118	123	75	81	32	0	140	35	141	34	114	48	39	40	145	148	150	258	873	1101	1106	1106	1106	1118	1125	1129	1131	1133	1135	1144	1147	1153	1243	1564	1565	1569	1570	1570	1570	1575	1602	1716	1719	1722
ESC_HA8736AA_AS	81	100	113	116	117	112	117	127	131	134	140	0	141	1	142	126	146	149	150	145	178	178	360	885	1115	1120	1120	1120	1132	1139	1143	1145	1147	1149	1158	1161	1167	1255	1576	1577	1581	1582	1582	1582	1587	1612	1730	1733	1736
ESC_ZA3347AA_AS	82	111	62	65	66	119	124	76	82	33	35	141	0	142	39	115	49	44	45	146	149	151	259	874	1102	1107	1107	1107	1119	1126	1130	1132	1134	1136	1145	1148	1154	1244	1565	1566	1570	1571	1571	1571	1576	1603	1717	1720	1723
ESC_HA8735AA_AS	82	101	114	117	118	113	118	128	132	135	141	1	142	0	143	127	147	150	151	146	179	179	361	886	1116	1121	1121	1121	1133	1140	1144	1146	1148	1150	1159	1162	1168	1256	1577	1578	1582	1583	1583	1583	1588	1613	1731	1734	1737
3654	83	112	63	66	67	120	125	77	83	36	34	142	39	143	0	116	52	7	8	147	150	152	262	875	1103	1108	1108	1108	1120	1127	1131	1133	1135	1137	1146	1149	1155	1245	1566	1567	1571	1572	1572	1572	1577	1604	1718	1721	1724
ESC_RA4720AA_AS	85	108	87	90	91	116	121	101	105	108	114	126	115	127	116	0	120	123	124	143	98	98	334	879	1107	1112	1112	1112	1124	1131	1135	1137	1139	1141	1150	1153	1159	1249	1568	1569	1573	1574	1574	1574	1579	1604	1722	1725	1728
ESC_NB6903AA_AS	87	116	67	70	71	124	129	81	87	42	48	146	49	147	52	120	0	57	58	151	154	156	268	881	1108	1113	1114	1114	1125	1133	1137	1138	1141	1143	1152	1154	1161	1251	1570	1571	1575	1576	1576	1576	1581	1608	1723	1726	1729
7730	90	119	70	73	74	127	132	84	90	41	39	149	44	150	7	123	57	0	3	154	157	159	267	882	1110	1115	1115	1115	1127	1134	1138	1140	1142	1144	1153	1156	1162	1252	1573	1574	1578	1579	1579	1579	1584	1611	1725	1728	1731
8147	91	120	71	74	75	128	133	85	91	42	40	150	45	151	8	124	58	3	0	155	158	160	268	883	1111	1116	1116	1116	1128	1135	1139	1141	1143	1145	1154	1157	1163	1253	1574	1575	1579	1580	1580	1580	1585	1612	1726	1729	1732
ESC_GA9312AA_AS	98	117	118	121	122	129	134	132	136	139	145	145	146	146	147	143	151	154	155	0	183	185	365	892	1120	1125	1125	1125	1137	1144	1148	1150	1152	1154	1163	1166	1172	1262	1581	1582	1586	1587	1587	1587	1592	1619	1735	1738	1741
ESC_CA2403AA_AS	119	148	121	124	125	156	161	135	139	142	148	178	149	179	150	98	154	157	158	183	0	2	368	913	1141	1146	1146	1146	1158	1165	1169	1171	1173	1175	1184	1185	1193	1283	1602	1603	1607	1608	1608	1608	1613	1640	1756	1759	1762
ESC_CA3243AA_AS	121	150	123	126	127	158	163	137	141	144	150	178	151	179	152	98	156	159	160	185	2	0	370	915	1143	1148	1148	1148	1160	1167	1171	1173	1175	1177	1186	1187	1195	1285	1604	1605	1609	1610	1610	1610	1615	1642	1758	1761	1764
5077	301	330	281	284	285	338	343	295	301	252	258	360	259	361	262	334	268	267	268	365	368	370	0	1093	1321	1326	1326	1326	1338	1345	1349	1351	1353	1355	1364	1367	1373	1463	1766	1767	1771	1772	1772	1772	1775	1804	1888	1891	1894
ESC_XA1351AA_AS	828	857	848	851	852	865	870	862	866	867	873	885	874	886	875	879	881	882	883	892	913	915	1093	0	1668	1650	1603	1603	1662	1622	1626	1675	1630	1632	1641	1693	1650	412	1981	1982	1986	1987	1987	1987	1992	2019	2258	2261	2264
9003	1056	1083	1076	1079	1080	1093	1096	1090	1094	1095	1101	1115	1102	1116	1103	1107	1108	1110	1111	1120	1141	1143	1321	1668	0	167	355	355	179	374	378	192	382	384	393	150	402	1845	1702	1703	1707	1708	1708	1708	1713	1740	779	782	785
ESC_HA5616AA_AS	1061	1088	1081	1084	1085	1098	1101	1095	1099	1100	1106	1120	1107	1121	1108	1112	1113	1115	1116	1125	1146	1148	1326	1650	167	0	250	250	66	269	273	73	277	279	288	101	297	1827	1705	1706	1710	1711	1711	1711	1716	1743	662	665	668
ESC_WA0255AA_AS	1061	1088	1081	1084	1085	1098	1101	1095	1099	1100	1106	1120	1107	1121	1108	1112	1114	1115	1116	1125	1146	1148	1326	1603	355	250	0	0	258	55	59	271	63	65	74	289	83	1780	1777	1778	1782	1783	1783	1783	1788	1815	856	859	862
ESC_WA0256AA_AS	1061	1088	1081	1084	1085	1098	1101	1095	1099	1100	1106	1120	1107	1121	1108	1112	1114	1115	1116	1125	1146	1148	1326	1603	355	250	0	0	258	55	59	271	63	65	74	289	83	1780	1777	1778	1782	1783	1783	1783	1788	1815	856	859	862
ESC_QA5916AA_AS	1073	1100	1093	1096	1097	1110	1113	1107	1111	1112	1118	1132	1119	1133	1120	1124	1125	1127	1128	1137	1158	1160	1338	1662	179	66	258	258	0	277	281	87	285	287	296	109	305	1839	1717	1718	1722	1723	1723	1723	1728	1755	674	677	680
ESC_WB6037AA_AS	1080	1107	1100	1103	1104	1117	1120	1114	1118	1119	1125	1139	1126	1140	1127	1131	1133	1134	1135	1144	1165	1167	1345	1622	374	269	55	55	277	0	28	290	32	34	43	308	52	1799	1796	1797	1801	1802	1802	1802	1807	1834	875	878	881
ESC_YA1152AA_AS	1084	1111	1104	1107	1108	1121	1124	1118	1122	1123	1129	1143	1130	1144	1131	1135	1137	1138	1139	1148	1169	1171	1349	1626	378	273	59	59	281	28	0	294	26	28	37	312	30	1803	1800	1801	1805	1806	1806	1806	1811	1838	879	882	885
ESC_WB2794AA_AS	1086	1113	1106	1109	1110	1123	1126	1120	1124	1125	1131	1145	1132	1146	1133	1137	1138	1140	1141	1150	1171	1173	1351	1675	192	73	271	271	87	290	294	0	298	300	309	122	318	1852	1730	1731	1735	1736	1736	1736	1741	1768	683	686	689
ESC_TA7158AA_AS	1088	1115	1108	1111	1112	1125	1128	1122	1126	1127	1133	1147	1134	1148	1135	1139	1141	1142	1143	1152	1173	1175	1353	1630	382	277	63	63	285	32	26	298	0	16	41	316	50	1807	1804	1805	1809	1810	1810	1810	1815	1842	883	886	889
ESC_TA7125AA_AS	1090	1117	1110	1113	1114	1127	1130	1124	1128	1129	1135	1149	1136	1150	1137	1141	1143	1144	1145	1154	1175	1177	1355	1632	384	279	65	65	287	34	28	300	16	0	43	318	52	1809	1806	1807	1811	1812	1812	1812	1817	1844	885	888	891
ESC_NB8726AA_AS	1099	1126	1119	1122	1123	1136	1139	1133	1137	1138	1144	1158	1145	1159	1146	1150	1152	1153	1154	1163	1184	1186	1364	1641	393	288	74	74	296	43	37	309	41	43	0	327	61	1818	1815	1816	1820	1821	1821	1821	1826	1853	894	897	900
ESC_VB3875AA_AS	1102	1129	1122	1125	1126	1139	1142	1136	1140	1141	1147	1161	1148	1162	1149	1153	1154	1156	1157	1166	1185	1187	1367	1693	150	101	289	289	109	308	312	122	316	318	327	0	336	1870	1746	1747	1751	1752	1752	1752	1757	1784	709	712	715
ESC_YA1253AA_AS	1108	1135	1128	1131	1132	1145	1148	1142	1146	1147	1153	1167	1154	1168	1155	1159	1161	1162	1163	1172	1193	1195	1373	1650	402	297	83	83	305	52	30	318	50	52	61	336	0	1827	1822	1823	1827	1828	1828	1828	1833	1860	903	906	909
ESC_TA7723AA_AS	1198	1227	1218	1221	1222	1235	1240	1232	1236	1237	1243	1255	1244	1256	1245	1249	1251	1252	1253	1262	1283	1285	1463	412	1845	1827	1780	1780	1839	1799	1803	1852	1807	1809	1818	1870	1827	0	1641	1642	1646	1647	1647	1647	1652	1679	2435	2438	2441
ESC_UB1470AA_AS	1517	1544	1537	1540	1541	1554	1559	1551	1555	1558	1564	1576	1565	1577	1566	1568	1570	1573	1574	1581	1602	1604	1766	1981	1702	1705	1777	1777	1717	1796	1800	1730	1804	1806	1815	1746	1822	1641	0	61	25	40	40	40	49	98	2287	2288	2293
ESC_VB2598AA_AS	1518	1545	1538	1541	1542	1555	1560	1552	1556	1559	1565	1577	1566	1578	1567	1569	1571	1574	1575	1582	1603	1605	1767	1982	1703	1706	1778	1778	1718	1797	1801	1731	1805	1807	1816	1747	1823	1642	61	0	66	69	69	69	72	95	2288	2289	2294
ESC_WA1926AA_AS	1522	1549	1542	1545	1546	1559	1564	1556	1560	1563	1569	1581	1570	1582	1571	1573	1575	1578	1579	1586	1607	1609	1771	1986	1707	1710	1782	1782	1722	1801	1805	1735	1809	1811	1820	1751	1827	1646	25	66	0	45	45	45	54	103	2292	2293	2298
ESC_WB5992AA_AS	1523	1550	1543	1546	1547	1560	1565	1557	1561	1564	1570	1582	1571	1583	1572	1574	1576	1579	1580	1587	1608	1610	1772	1987	1708	1711	1783	1783	1723	1802	1806	1736	1810	1812	1821	1752	1828	1647	40	69	45	0	0	2	57	106	2293	2294	2299
ESC_WB5994AA_AS	1523	1550	1543	1546	1547	1560	1565	1557	1561	1564	1570	1582	1571	1583	1572	1574	1576	1579	1580	1587	1608	1610	1772	1987	1708	1711	1783	1783	1723	1802	1806	1736	1810	1812	1821	1752	1828	1647	40	69	45	0	0	2	57	106	2293	2294	2299
ESC_WB6012AA_AS	1523	1550	1543	1546	1547	1560	1565	1557	1561	1564	1570	1582	1571	1583	1572	1574	1576	1579	1580	1587	1608	1610	1772	1987	1708	1711	1783	1783	1723	1802	1806	1736	1810	1812	1821	1752	1828	1647	40	69	45	2	2	0	57	106	2293	2294	2299
ESC_YA1653AA_AS	1528	1553	1548	1551	1552	1565	1570	1562	1566	1569	1575	1587	1576	1588	1577	1579	1581	1584	1585	1592	1613	1615	1775	1992	1713	1716	1788	1788	1728	1807	1811	1741	1815	1817	1826	1757	1833	1652	49	72	54	57	57	57	0	109	2298	2299	2304
ESC_NB8673AA_AS	1555	1582	1575	1578	1579	1592	1597	1589	1593	1596	1602	1612	1603	1613	1604	1604	1608	1611	1612	1619	1640	1642	1804	2019	1740	1743	1815	1815	1755	1834	1838	1768	1842	1844	1853	1784	1860	1679	98	95	103	106	106	106	109	0	2325	2326	2331
ESC_GB0210AA_AS	1671	1698	1691	1694	1695	1708	1711	1705	1709	1710	1716	1730	1717	1731	1718	1722	1723	1725	1726	1735	1756	1758	1888	2258	779	662	856	856	674	875	879	683	883	885	894	709	903	2435	2287	2288	2292	2293	2293	2293	2298	2325	0	65	106
ESC_VB1928AA_AS	1674	1701	1694	1697	1698	1711	1714	1708	1712	1713	1719	1733	1720	1734	1721	1725	1726	1728	1729	1738	1759	1761	1891	2261	782	665	859	859	677	878	882	686	886	888	897	712	906	2438	2288	2289	2293	2294	2294	2294	2299	2326	65	0	109
ESC_IA1971AA_AS	1677	1704	1697	1700	1701	1714	1717	1711	1715	1716	1722	1736	1723	1737	1724	1728	1729	1731	1732	1741	1762	1764	1894	2264	785	668	862	862	680	881	885	689	889	891	900	715	909	2441	2293	2294	2298	2299	2299	2299	2304	2331	106	109	0
ESC_GA6949AA_AS	1717	1744	1737	1740	1741	1754	1759	1751	1755	1758	1764	1776	1765	1777	1766	1768	1770	1773	1774	1781	1802	1804	1874	2181	1902	1905	1977	1977	1917	1996	2000	1930	2004	2006	2015	1946	2022	1841	346	347	351	354	354	352	355	384	2425	2426	2431
ESC_JB8362AA_AS	1718	1745	1738	1741	1742	1755	1760	1752	1756	1759	1763	1777	1766	1778	1767	1769	1771	1774	1775	1782	1803	1805	1877	2182	1903	1906	1978	1978	1918	1997	2001	1931	2005	2007	2016	1947	2023	1842	347	348	352	355	355	355	358	385	2428	2429	2434
ESC_VB2759AA_AS	1887	1914	1907	1910	1911	1924	1929	1921	1925	1928	1934	1946	1935	1947	1936	1938	1940	1943	1944	1951	1972	1974	2116	2355	2072	2075	2147	2147	2087	2166	2170	2100	2174	2176	2185	2116	2192	2015	510	511	515	516	516	516	521	548	1845	1846	1851
ESC_AC4903AA_AS	1904	1931	1924	1927	1928	1941	1946	1938	1942	1945	1951	1963	1952	1964	1953	1955	1957	1960	1961	1968	1989	1991	2133	2370	2091	2094	2166	2166	2106	2185	2189	2119	2193	2195	2204	2135	2211	2030	525	526	530	531	531	531	536	563	1864	1865	1870
ESC_RA4820AA_AS	2160	2187	2180	2183	2184	2197	2202	2194	2198	2201	2207	2219	2208	2220	2209	2211	2213	2216	2217	2224	2245	2247	2288	2612	2347	2350	2422	2422	2362	2441	2445	2375	2449	2451	2460	2391	2467	2276	819	820	824	827	827	827	830	857	2956	2957	2962
5579	2169	2196	2189	2192	2193	2206	2211	2203	2207	2210	2216	2228	2217	2229	2218	2220	2222	2225	2226	2233	2254	2256	2297	2621	2354	2357	2429	2429	2369	2448	2452	2382	2456	2458	2467	2398	2474	2281	822	823	827	830	830	830	833	860	2963	2964	2969
ESC_YA1526AA_AS	2176	2203	2196	2199	2200	2213	2216	2208	2214	2217	2223	2235	2224	2236	2225	2227	2229	2232	2233	2240	2261	2263	2304	2628	2361	2364	2436	2436	2376	2455	2459	2389	2463	2465	2474	2405	2481	2288	831	832	836	839	839	839	842	869	2970	2971	2976
[truncated: 7 more columns]

## Sheet: Planilha2
	ESC_GB9950AA_AS	ESC_XA1346AA_AS	ESC_FB7828AA_AS	ESC_NB5979AA_AS	ESC_VB0483AA_AS	ESC_AC3396AA_AS	ESC_KA8867AA_AS	ESC_SA8078AA_AS	ESC_UA5520AA_AS	ESC_VB3876AA_AS	5040	ESC_HA8736AA_AS	ESC_ZA3347AA_AS	ESC_HA8735AA_AS	3654	ESC_RA4720AA_AS	ESC_NB6903AA_AS	7730	8147	ESC_GA9312AA_AS	ESC_CA2403AA_AS	ESC_CA3243AA_AS	5077	ESC_XA1351AA_AS	9003	ESC_HA5616AA_AS	ESC_WA0255AA_AS	ESC_WA0256AA_AS	ESC_QA5916AA_AS	ESC_WB6037AA_AS	ESC_YA1152AA_AS	ESC_WB2794AA_AS	ESC_TA7158AA_AS	ESC_TA7125AA_AS	ESC_NB8726AA_AS	ESC_VB3875AA_AS	ESC_YA1253AA_AS	ESC_TA7723AA_AS	ESC_UB1470AA_AS	ESC_VB2598AA_AS	ESC_WA1926AA_AS	ESC_WB5992AA_AS	ESC_WB5994AA_AS	ESC_WB6012AA_AS	ESC_YA1653AA_AS	ESC_NB8673AA_AS	ESC_GB0210AA_AS	ESC_VB1928AA_AS	ESC_IA1971AA_AS
ESC_GB9950AA_AS	0	51	54	57	58	59	64	68	72	75	81	81	82	82	83	85	87	90	91	98	119	121	301	828	1056	1061	1061	1061	1073	1080	1084	1086	1088	1090	1099	1102	1108	1198	1517	1518	1522	1523	1523	1523	1528	1555	1671	1674	1677
ESC_XA1346AA_AS	51	0	83	86	87	82	87	97	101	104	110	100	111	101	112	108	116	119	120	117	148	150	330	857	1083	1088	1088	1088	1100	1107	1111	1113	1115	1117	1126	1129	1135	1227	1544	1545	1549	1550	1550	1550	1553	1582	1698	1701	1704
ESC_FB7828AA_AS	54	83	0	37	38	91	96	48	54	55	61	113	62	114	63	87	67	70	71	118	121	123	281	848	1076	1081	1081	1081	1093	1100	1104	1106	1108	1110	1119	1122	1128	1218	1537	1538	1542	1543	1543	1543	1548	1575	1691	1694	1697
ESC_NB5979AA_AS	57	86	37	0	35	94	99	45	57	58	64	116	65	117	66	90	70	73	74	121	124	126	284	851	1079	1084	1084	1084	1096	1103	1107	1109	1111	1113	1122	1125	1131	1221	1540	1541	1545	1546	1546	1546	1551	1578	1694	1697	1700
ESC_VB0483AA_AS	58	87	38	35	0	95	100	40	58	59	65	117	66	118	67	91	71	74	75	122	125	127	285	852	1080	1085	1085	1085	1097	1104	1108	1110	1112	1114	1123	1126	1132	1222	1541	1542	1546	1547	1547	1547	1552	1579	1695	1698	1701
ESC_AC3396AA_AS	59	82	91	94	95	0	47	105	109	112	118	112	119	113	120	116	124	127	128	129	156	158	338	865	1093	1098	1098	1098	1110	1117	1121	1123	1125	1127	1136	1139	1145	1235	1554	1555	1559	1560	1560	1560	1565	1592	1708	1711	1714
ESC_KA8867AA_AS	64	87	96	99	100	47	0	110	114	117	123	117	124	118	125	121	129	132	133	134	161	163	343	870	1096	1101	1101	1101	1113	1120	1124	1126	1128	1130	1139	1142	1148	1240	1559	1560	1564	1565	1565	1565	1570	1597	1711	1714	1717
ESC_SA8078AA_AS	68	97	48	45	40	105	110	0	68	69	75	127	76	128	77	101	81	84	85	132	135	137	295	862	1090	1095	1095	1095	1107	1114	1118	1120	1122	1124	1133	1136	1142	1232	1551	1552	1556	1557	1557	1557	1562	1589	1705	1708	1711
ESC_UA5520AA_AS	72	101	54	57	58	109	114	68	0	75	81	131	82	132	83	105	87	90	91	136	139	141	301	866	1094	1099	1099	1099	1111	1118	1122	1124	1126	1128	1137	1140	1146	1236	1555	1556	1560	1561	1561	1561	1566	1593	1709	1712	1715
ESC_VB3876AA_AS	75	104	55	58	59	112	117	69	75	0	32	134	33	135	36	108	42	41	42	139	142	144	252	867	1095	1100	1100	1100	1112	1119	1123	1125	1127	1129	1138	1141	1147	1237	1558	1559	1563	1564	1564	1564	1569	1596	1710	1713	1716
5040	81	110	61	64	65	118	123	75	81	32	0	140	35	141	34	114	48	39	40	145	148	150	258	873	1101	1106	1106	1106	1118	1125	1129	1131	1133	1135	1144	1147	1153	1243	1564	1565	1569	1570	1570	1570	1575	1602	1716	1719	1722
ESC_HA8736AA_AS	81	100	113	116	117	112	117	127	131	134	140	0	141	1	142	126	146	149	150	145	178	178	360	885	1115	1120	1120	1120	1132	1139	1143	1145	1147	1149	1158	1161	1167	1255	1576	1577	1581	1582	1582	1582	1587	1612	1730	1733	1736
ESC_ZA3347AA_AS	82	111	62	65	66	119	124	76	82	33	35	141	0	142	39	115	49	44	45	146	149	151	259	874	1102	1107	1107	1107	1119	1126	1130	1132	1134	1136	1145	1148	1154	1244	1565	1566	1570	1571	1571	1571	1576	1603	1717	1720	1723
ESC_HA8735AA_AS	82	101	114	117	118	113	118	128	132	135	141	1	142	0	143	127	147	150	151	146	179	179	361	886	1116	1121	1121	1121	1133	1140	1144	1146	1148	1150	1159	1162	1168	1256	1577	1578	1582	1583	1583	1583	1588	1613	1731	1734	1737
3654	83	112	63	66	67	120	125	77	83	36	34	142	39	143	0	116	52	7	8	147	150	152	262	875	1103	1108	1108	1108	1120	1127	1131	1133	1135	1137	1146	1149	1155	1245	1566	1567	1571	1572	1572	1572	1577	1604	1718	1721	1724
ESC_RA4720AA_AS	85	108	87	90	91	116	121	101	105	108	114	126	115	127	116	0	120	123	124	143	98	98	334	879	1107	1112	1112	1112	1124	1131	1135	1137	1139	1141	1150	1153	1159	1249	1568	1569	1573	1574	1574	1574	1579	1604	1722	1725	1728
ESC_NB6903AA_AS	87	116	67	70	71	124	129	81	87	42	48	146	49	147	52	120	0	57	58	151	154	156	268	881	1108	1113	1114	1114	1125	1133	1137	1138	1141	1143	1152	1154	1161	1251	1570	1571	1575	1576	1576	1576	1581	1608	1723	1726	1729
7730	90	119	70	73	74	127	132	84	90	41	39	149	44	150	7	123	57	0	3	154	157	159	267	882	1110	1115	1115	1115	1127	1134	1138	1140	1142	1144	1153	1156	1162	1252	1573	1574	1578	1579	1579	1579	1584	1611	1725	1728	1731
8147	91	120	71	74	75	128	133	85	91	42	40	150	45	151	8	124	58	3	0	155	158	160	268	883	1111	1116	1116	1116	1128	1135	1139	1141	1143	1145	1154	1157	1163	1253	1574	1575	1579	1580	1580	1580	1585	1612	1726	1729	1732
ESC_GA9312AA_AS	98	117	118	121	122	129	134	132	136	139	145	145	146	146	147	143	151	154	155	0	183	185	365	892	1120	1125	1125	1125	1137	1144	1148	1150	1152	1154	1163	1166	1172	1262	1581	1582	1586	1587	1587	1587	1592	1619	1735	1738	1741
ESC_CA2403AA_AS	119	148	121	124	125	156	161	135	139	142	148	178	149	179	150	98	154	157	158	183	0	2	368	913	1141	1146	1146	1146	1158	1165	1169	1171	1173	1175	1184	1185	1193	1283	1602	1603	1607	1608	1608	1608	1613	1640	1756	1759	1762
ESC_CA3243AA_AS	121	150	123	126	127	158	163	137	141	144	150	178	151	179	152	98	156	159	160	185	2	0	370	915	1143	1148	1148	1148	1160	1167	1171	1173	1175	1177	1186	1187	1195	1285	1604	1605	1609	1610	1610	1610	1615	1642	1758	1761	1764
5077	301	330	281	284	285	338	343	295	301	252	258	360	259	361	262	334	268	267	268	365	368	370	0	1093	1321	1326	1326	1326	1338	1345	1349	1351	1353	1355	1364	1367	1373	1463	1766	1767	1771	1772	1772	1772	1775	1804	1888	1891	1894
ESC_XA1351AA_AS	828	857	848	851	852	865	870	862	866	867	873	885	874	886	875	879	881	882	883	892	913	915	1093	0	1668	1650	1603	1603	1662	1622	1626	1675	1630	1632	1641	1693	1650	412	1981	1982	1986	1987	1987	1987	1992	2019	2258	2261	2264
9003	1056	1083	1076	1079	1080	1093	1096	1090	1094	1095	1101	1115	1102	1116	1103	1107	1108	1110	1111	1120	1141	1143	1321	1668	0	167	355	355	179	374	378	192	382	384	393	150	402	1845	1702	1703	1707	1708	1708	1708	1713	1740	779	782	785
ESC_HA5616AA_AS	1061	1088	1081	1084	1085	1098	1101	1095	1099	1100	1106	1120	1107	1121	1108	1112	1113	1115	1116	1125	1146	1148	1326	1650	167	0	250	250	66	269	273	73	277	279	288	101	297	1827	1705	1706	1710	1711	1711	1711	1716	1743	662	665	668
ESC_WA0255AA_AS	1061	1088	1081	1084	1085	1098	1101	1095	1099	1100	1106	1120	1107	1121	1108	1112	1114	1115	1116	1125	1146	1148	1326	1603	355	250	0	0	258	55	59	271	63	65	74	289	83	1780	1777	1778	1782	1783	1783	1783	1788	1815	856	859	862
ESC_WA0256AA_AS	1061	1088	1081	1084	1085	1098	1101	1095	1099	1100	1106	1120	1107	1121	1108	1112	1114	1115	1116	1125	1146	1148	1326	1603	355	250	0	0	258	55	59	271	63	65	74	289	83	1780	1777	1778	1782	1783	1783	1783	1788	1815	856	859	862
ESC_QA5916AA_AS	1073	1100	1093	1096	1097	1110	1113	1107	1111	1112	1118	1132	1119	1133	1120	1124	1125	1127	1128	1137	1158	1160	1338	1662	179	66	258	258	0	277	281	87	285	287	296	109	305	1839	1717	1718	1722	1723	1723	1723	1728	1755	674	677	680
ESC_WB6037AA_AS	1080	1107	1100	1103	1104	1117	1120	1114	1118	1119	1125	1139	1126	1140	1127	1131	1133	1134	1135	1144	1165	1167	1345	1622	374	269	55	55	277	0	28	290	32	34	43	308	52	1799	1796	1797	1801	1802	1802	1802	1807	1834	875	878	881
ESC_YA1152AA_AS	1084	1111	1104	1107	1108	1121	1124	1118	1122	1123	1129	1143	1130	1144	1131	1135	1137	1138	1139	1148	1169	1171	1349	1626	378	273	59	59	281	28	0	294	26	28	37	312	30	1803	1800	1801	1805	1806	1806	1806	1811	1838	879	882	885
ESC_WB2794AA_AS	1086	1113	1106	1109	1110	1123	1126	1120	1124	1125	1131	1145	1132	1146	1133	1137	1138	1140	1141	1150	1171	1173	1351	1675	192	73	271	271	87	290	294	0	298	300	309	122	318	1852	1730	1731	1735	1736	1736	1736	1741	1768	683	686	689
ESC_TA7158AA_AS	1088	1115	1108	1111	1112	1125	1128	1122	1126	1127	1133	1147	1134	1148	1135	1139	1141	1142	1143	1152	1173	1175	1353	1630	382	277	63	63	285	32	26	298	0	16	41	316	50	1807	1804	1805	1809	1810	1810	1810	1815	1842	883	886	889
ESC_TA7125AA_AS	1090	1117	1110	1113	1114	1127	1130	1124	1128	1129	1135	1149	1136	1150	1137	1141	1143	1144	1145	1154	1175	1177	1355	1632	384	279	65	65	287	34	28	300	16	0	43	318	52	1809	1806	1807	1811	1812	1812	1812	1817	1844	885	888	891
ESC_NB8726AA_AS	1099	1126	1119	1122	1123	1136	1139	1133	1137	1138	1144	1158	1145	1159	1146	1150	1152	1153	1154	1163	1184	1186	1364	1641	393	288	74	74	296	43	37	309	41	43	0	327	61	1818	1815	1816	1820	1821	1821	1821	1826	1853	894	897	900
ESC_VB3875AA_AS	1102	1129	1122	1125	1126	1139	1142	1136	1140	1141	1147	1161	1148	1162	1149	1153	1154	1156	1157	1166	1185	1187	1367	1693	150	101	289	289	109	308	312	122	316	318	327	0	336	1870	1746	1747	1751	1752	1752	1752	1757	1784	709	712	715
ESC_YA1253AA_AS	1108	1135	1128	1131	1132	1145	1148	1142	1146	1147	1153	1167	1154	1168	1155	1159	1161	1162	1163	1172	1193	1195	1373	1650	402	297	83	83	305	52	30	318	50	52	61	336	0	1827	1822	1823	1827	1828	1828	1828	1833	1860	903	906	909
ESC_TA7723AA_AS	1198	1227	1218	1221	1222	1235	1240	1232	1236	1237	1243	1255	1244	1256	1245	1249	1251	1252	1253	1262	1283	1285	1463	412	1845	1827	1780	1780	1839	1799	1803	1852	1807	1809	1818	1870	1827	0	1641	1642	1646	1647	1647	1647	1652	1679	2435	2438	2441
ESC_UB1470AA_AS	1517	1544	1537	1540	1541	1554	1559	1551	1555	1558	1564	1576	1565	1577	1566	1568	1570	1573	1574	1581	1602	1604	1766	1981	1702	1705	1777	1777	1717	1796	1800	1730	1804	1806	1815	1746	1822	1641	0	61	25	40	40	40	49	98	2287	2288	2293
ESC_VB2598AA_AS	1518	1545	1538	1541	1542	1555	1560	1552	1556	1559	1565	1577	1566	1578	1567	1569	1571	1574	1575	1582	1603	1605	1767	1982	1703	1706	1778	1778	1718	1797	1801	1731	1805	1807	1816	1747	1823	1642	61	0	66	69	69	69	72	95	2288	2289	2294
ESC_WA1926AA_AS	1522	1549	1542	1545	1546	1559	1564	1556	1560	1563	1569	1581	1570	1582	1571	1573	1575	1578	1579	1586	1607	1609	1771	1986	1707	1710	1782	1782	1722	1801	1805	1735	1809	1811	1820	1751	1827	1646	25	66	0	45	45	45	54	103	2292	2293	2298
ESC_WB5992AA_AS	1523	1550	1543	1546	1547	1560	1565	1557	1561	1564	1570	1582	1571	1583	1572	1574	1576	1579	1580	1587	1608	1610	1772	1987	1708	1711	1783	1783	1723	1802	1806	1736	1810	1812	1821	1752	1828	1647	40	69	45	0	0	2	57	106	2293	2294	2299
ESC_WB5994AA_AS	1523	1550	1543	1546	1547	1560	1565	1557	1561	1564	1570	1582	1571	1583	1572	1574	1576	1579	1580	1587	1608	1610	1772	1987	1708	1711	1783	1783	1723	1802	1806	1736	1810	1812	1821	1752	1828	1647	40	69	45	0	0	2	57	106	2293	2294	2299
ESC_WB6012AA_AS	1523	1550	1543	1546	1547	1560	1565	1557	1561	1564	1570	1582	1571	1583	1572	1574	1576	1579	1580	1587	1608	1610	1772	1987	1708	1711	1783	1783	1723	1802	1806	1736	1810	1812	1821	1752	1828	1647	40	69	45	2	2	0	57	106	2293	2294	2299
ESC_YA1653AA_AS	1528	1553	1548	1551	1552	1565	1570	1562	1566	1569	1575	1587	1576	1588	1577	1579	1581	1584	1585	1592	1613	1615	1775	1992	1713	1716	1788	1788	1728	1807	1811	1741	1815	1817	1826	1757	1833	1652	49	72	54	57	57	57	0	109	2298	2299	2304
ESC_NB8673AA_AS	1555	1582	1575	1578	1579	1592	1597	1589	1593	1596	1602	1612	1603	1613	1604	1604	1608	1611	1612	1619	1640	1642	1804	2019	1740	1743	1815	1815	1755	1834	1838	1768	1842	1844	1853	1784	1860	1679	98	95	103	106	106	106	109	0	2325	2326	2331
ESC_GB0210AA_AS	1671	1698	1691	1694	1695	1708	1711	1705	1709	1710	1716	1730	1717	1731	1718	1722	1723	1725	1726	1735	1756	1758	1888	2258	779	662	856	856	674	875	879	683	883	885	894	709	903	2435	2287	2288	2292	2293	2293	2293	2298	2325	0	65	106
ESC_VB1928AA_AS	1674	1701	1694	1697	1698	1711	1714	1708	1712	1713	1719	1733	1720	1734	1721	1725	1726	1728	1729	1738	1759	1761	1891	2261	782	665	859	859	677	878	882	686	886	888	897	712	906	2438	2288	2289	2293	2294	2294	2294	2299	2326	65	0	109
ESC_IA1971AA_AS	1677	1704	1697	1700	1701	1714	1717	1711	1715	1716	1722	1736	1723	1737	1724	1728	1729	1731	1732	1741	1762	1764	1894	2264	785	668	862	862	680	881	885	689	889	891	900	715	909	2441	2293	2294	2298	2299	2299	2299	2304	2331	106	109	0
ESC_GA6949AA_AS	1717	1744	1737	1740	1741	1754	1759	1751	1755	1758	1764	1776	1765	1777	1766	1768	1770	1773	1774	1781	1802	1804	1874	2181	1902	1905	1977	1977	1917	1996	2000	1930	2004	2006	2015	1946	2022	1841	346	347	351	354	354	352	355	384	2425	2426	2431
ESC_JB8362AA_AS	1718	1745	1738	1741	1742	1755	1760	1752	1756	1759	1763	1777	1766	1778	1767	1769	1771	1774	1775	1782	1803	1805	1877	2182	1903	1906	1978	1978	1918	1997	2001	1931	2005	2007	2016	1947	2023	1842	347	348	352	355	355	355	358	385	2428	2429	2434
ESC_VB2759AA_AS	1887	1914	1907	1910	1911	1924	1929	1921	1925	1928	1934	1946	1935	1947	1936	1938	1940	1943	1944	1951	1972	1974	2116	2355	2072	2075	2147	2147	2087	2166	2170	2100	2174	2176	2185	2116	2192	2015	510	511	515	516	516	516	521	548	1845	1846	1851
ESC_AC4903AA_AS	1904	1931	1924	1927	1928	1941	1946	1938	1942	1945	1951	1963	1952	1964	1953	1955	1957	1960	1961	1968	1989	1991	2133	2370	2091	2094	2166	2166	2106	2185	2189	2119	2193	2195	2204	2135	2211	2030	525	526	530	531	531	531	536	563	1864	1865	1870
ESC_RA4820AA_AS	2160	2187	2180	2183	2184	2197	2202	2194	2198	2201	2207	2219	2208	2220	2209	2211	2213	2216	2217	2224	2245	2247	2288	2612	2347	2350	2422	2422	2362	2441	2445	2375	2449	2451	2460	2391	2467	2276	819	820	824	827	827	827	830	857	2956	2957	2962
5579	2169	2196	2189	2192	2193	2206	2211	2203	2207	2210	2216	2228	2217	2229	2218	2220	2222	2225	2226	2233	2254	2256	2297	2621	2354	2357	2429	2429	2369	2448	2452	2382	2456	2458	2467	2398	2474	2281	822	823	827	830	830	830	833	860	2963	2964	2969
ESC_YA1526AA_AS	2176	2203	2196	2199	2200	2213	2216	2208	2214	2217	2223	2235	2224	2236	2225	2227	2229	2232	2233	2240	2261	2263	2304	2628	2361	2364	2436	2436	2376	2455	2459	2389	2463	2465	2474	2405	2481	2288	831	832	836	839	839	839	842	869	2970	2971	2976
[truncated: 7 more columns]
