# Supplementary material for: Genomic insights of high-risk clones of ESBL-producing Escherichia coli isolated from community infections and commercial meat in southern Brazil
Source: Sci Rep. 2022 Jun 7;12:9354. doi: 10.1038/s41598-022-13197-y (PMC9174282; doi:10.1038/s41598-022-13197-y)
Supplement: Supplementary file 7 — Supplementary Table 1. [file 41598_2022_13197_MOESM7_ESM.xlsx]

## Sheet: data
ID_barcode	Sample	Organism	Source	Production_Date	Expiry_Date	Batch_Number	Brand	Market	Butcher_Shop	Basic_Health_Unit	Address	Latitude_and_Longitude	Latitude	Longitude	Region	City	State	Country	Year	Acess_Number	PE	Number_of_Reads	Number_of_Reads_After_Trim	Coverage	Number_Contigs	Largest_contig	N50	Total_ Bases_Assembled	Publication	Yersiniabactin	YbST	Aerobactin	AbST	Salmochelin	SmST	AMP	AMC	STX	TZP	CRO	FEP	MEM	ETP	AK	CN	CIP	NOR	F	NA
121	13	Escherichia coli	Human												Midwest	Brasília	Goiania	Brazil	2013	traces-0jNjYjN
124	14	Escherichia coli	Human												Midwest	Brasília	Goiania	Brazil	2013	traces-0NRtAxh
125	65	Escherichia coli	Human							Ouro Branco	R. Flor dos Alpes, 570	23.360707 S 51.144391 W	23.360707 S	51.144391 W	Soulth	Londrina	Paraná	Brazil	2016	SRR10310433	150	9579364	9567045	239.176	180	273792	94995	4943898		ybt unknown	0	iuc 5	61-1LV		0	R	I	R	S	S	S	S	S	S	S	R	R	R	R
126	95	Escherichia coli	Human							Bandeirantes	R. Serra da Graciosa, 700	23.301351 S 51.204625 W	23.301351 S	51.204625 W	Soulth	Londrina	Paraná	Brazil	2016	SRR10310432	150	7752218	7743767	193.594	153	302033	91421	4804142		ybt unknown	0	iuc 5	61		0	R	R	R	I	S	S	S	S	S	S	R	R	R	R
122	164	Escherichia coli	Human												Midwest	Brasília	Goiania	Brazil	2013	traces-0yPSZHN
123	217	Escherichia coli	Human												Midwest	Brasília	Goiania	Brazil	2013	traces-0zNNStN
124	484	Escherichia coli	Human							Regina	Rod. Mábio G. Palhano, 415	23.634752 S 46.755769 W	23.634752 S	46.755769 W	Soulth	Londrina	Paraná	Brazil	2016	SRR10310380	150	12014200	11986995	299.675	102	595671	214371	5257611		ybt unknown	0	iuc 5	60-1LV	iro 5	35-1LV	R	S	R	S	R	R	S	S	S	R	R	R	R	R
125	641	Escherichia coli	Human							Aquiles	R. Vergílio Perin, 815	23.250870 S 51.139305 W	23.250870 S	51.139305 W	Soulth	Londrina	Paraná	Brazil	2016	SRR10310379	150	10492406	10470817	261.77	145	412705	142868	5057967		ybt unknown	0		0		0	R	I	S	S	S	S	S	S	S	S	R	R	R	R
126	1155	Escherichia coli	Human							Armindo Guazzi	Av. São João, 4321	23.32313 S 51.11351 W	23.32313 S	51.11351 W	Soulth	Londrina	Paraná	Brazil	2016	SRR10310398	150	6009904	6003975	150.099	198	402385	99213	4897967			0		0		0	R	I	S	S	R	R	S	S	S	S	S	S	S	R
127	1176	Escherichia coli	Human							Maria Cecília	R. Eugênio Gayon, 835	23.25731 S 51.1462 W	23.25731 S	51.1462 W	Soulth	Londrina	Paraná	Brazil	2016	SRR10310431	150	7799978	7792354	194.809	177	270007	141396	5309128		ybt unknown	0	iuc unknown	0		0	R	S	R	S	R	R	S	S	S	S	R	R	R	R
128	1313	Escherichia coli	Human							Campos Verdes	Av. Bento Amaral Monteiro, 1660	23.24877 S 51.14922 W	23.24877 S	51.14922 W	Soulth	Londrina	Paraná	Brazil	2016	SRR10310378	150	9623322	9609603	240.24	240	223706	93618	5338216		ybt unknown	0	iuc unknown	0		0	R	S	R	S	S	S	S	S	S	S	R	R	R	R
129	1794	Escherichia coli	Human							Central	R. Sen. Souza Naves, 754	23.319156 S 51.157651 W	23.319156 S	51.157651 W	Soulth	Londrina	Paraná	Brazil	2016	SRR10310430	150	9710224	9689502	242.238	160	278936	119323	4889760			0		0		0	R	R	S	R	R	R	S	S	S	S	R	R	R	R
130	1815	Escherichia coli	Human							Santiago	R. José Borali, 325	23.28314 S 51.19533 W	23.28314 S	51.19533 W	Soulth	Londrina	Paraná	Brazil	2016	SRR10310429	150	8684140	8668919	216.723	144	322964	135308	5035220		ybt unknown	0		0		0	R	R	R	I	R	R	S	S	S	R	R	R	R	R
131	1829	Escherichia coli	Human							Piza	R. Veneza, 546	23.31909 S 51.15786 W	23.31909 S	51.15786 W	Soulth	Londrina	Paraná	Brazil	2016	SRR10310428	150	7187952	7179900	179.498	149	401585	109905	4907113			0	iuc 5	59	iro 5	34	R	S	S	S	R	R	S	S	S	S	S	S	S	S
132	1945	Escherichia coli	Human							Cabo Frio/Imagawa	R. Cacilda Nasralla Neme, 599	23.27661 S 51.18178 W	23.27661 S	51.18178 W	Soulth	Londrina	Paraná	Brazil	2016	SRR10310427	150	7981698	7964969	199.124	131	353270	162649	4968847			0	iuc 5	59	iro 5	34	R	R	R	S	R	R	S	S	S	S	R	R	R	R
150	2102	Escherichia coli	Unknown												Southeast	Rio de Janeiro	Rio de Janeiro	Brazil		ERR2204445
151	2175	Escherichia coli	Human							Maraba	R. das Goiabeiras, 385	23.31151 S 51.13149 W	23.31151 S	51.13149 W	Soulth	Londrina	Paraná	Brazil	2016	SRR10310376	150	9855510	9842539	246.063	161	209443	88680	4815415			0		0		0	R	S	S	S	R	R	S	S	S	S	S	S	S	R
149	2206	Escherichia coli	Unknown												Southeast	Rio de Janeiro	Rio de Janeiro	Brazil		ERR2204447
150	2578	Escherichia coli	Human							Leonor	R. Ângelo Gaioto, S/N	23.290806 S 51.199130 W	23.290806 S	51.199130 W	Soulth	Londrina	Paraná	Brazil	2016	SRR10310426	150	7833888	7824664	195.617	165	253641	123823	5051023		ybt unknown	0		0		0	R	I	S	S	R	R	S	S	S	S	S	S	S	S
151	2697	Escherichia coli	Human							Cafezal	Av. Pres. Abraham Lincoln, 65	23.37079 S 51.15675 W	23.37079 S	51.15675 W	Soulth	Londrina	Paraná	Brazil	2016	SRR10310424	150	8549546	8537520	213.438	231	221901	70341	5239954		ybt 10; ICEKp4	97-5LV	iuc 5	60-2LV	iro unknown	0	R	S	R	S	R	R	S	S	S	R	S	S	S	R
152	2722	Escherichia coli	Human							Central	R. Sen. Souza Naves, 754	23.319097 S 51.157673 W	23.319097 S	51.157673 W	Soulth	Londrina	Paraná	Brazil	2016	SRR10310423	150	6392526	6383977	159.599	158	333553	131825	5043805		ybt unknown	0	iuc unknown	0		0	R	S	R	S	R	R	S	S	S	S	R	R	R	R
153	3213	Escherichia coli	Human							Tokio	R. Juhei Muramoto, 110	23.30944 S 51.19472 W	23.30944 S	51.19472 W	Soulth	Londrina	Paraná	Brazil	2016	SRR10310375	150	7449654	7442384	186.06	132	418204	116299	4870004			0		0		0	R	I	R	S	R	R	S	S	S	S	R	R	R	R
147	3218	Escherichia coli	Unknown												Southeast	Rio de Janeiro	Rio de Janeiro	Brazil		ERR2204519
148	3379	Escherichia coli	Human							Vila Casoni	Av. Dez de Dezembro, 580	23.298425 S 51.145656 W	23.298425 S	51.145656 W	Soulth	Londrina	Paraná	Brazil	2016	SRR10310422	150	7900754	7890635	197.266	114	406508	161964	5036071		ybt unknown	0	iuc unknown	0		0	R	S	R	S	R	R	S	S	S	S	S	S	S	R
149	3385	Escherichia coli	Human							Piza	R. Veneza, 546	23.35341 S 51.14303 W	23.35341 S	51.14303 W	Soulth	Londrina	Paraná	Brazil	2016	SRR10310421	150	8619094	8606604	215.165	146	415703	113606	5396784		ybt unknown	0	iuc unknown	0		0	R	R	S	S	R	S	S	S	S	S	R	R	R	R
146	3528	Escherichia coli	Unknown												Southeast	Rio de Janeiro	Rio de Janeiro	Brazil		ERR2204566
147	3651	Escherichia coli	Human							Guanabara	R. Montevidéu, 605	23.331 S 51.17215 W	23.331 S	51.17215 W	Soulth	Londrina	Paraná	Brazil	2016	SRR10310420	150	8971558	8956292	223.907	172	385315	90281	5166328		ybt unknown	0	iuc 5	59-2LV		0	R	R	R	S	R	R	S	S	S	S	R	R	R	R
148	3654	Escherichia coli	Human							Chefe Newton	R. Café Bourbon	23.26515 S 51.1882 W	23.26515 S	51.1882 W	Soulth	Londrina	Paraná	Brazil	2016	SRR10310419	150	10443696	10416855	260.421	208	383204	163870	5288247		ybt unknown	0		0		0	R	S	R	S	R	R	S	S	S	R	S	S	S	R
149	3726	Escherichia coli	Human							Vila Casoni	Av. Dez de Dezembro, 580	23.29827 S 51.14587 W	23.29827 S	51.14587 W	Soulth	Londrina	Paraná	Brazil	2016	SRR10310374	150	7036336	7029581	175.74	132	279149	132026	5090723			0		0	iro unknown	0	R	S	R	S	R	R	S	S	S	S	S	S	S	S
150	3828	Escherichia coli	Human							Novo Amparo	Av. Pref. Milton Ribeiro de Menezes, 55	23.28028 S 51.14328 W	23.28028 S	51.14328 W	Soulth	Londrina	Paraná	Brazil	2016	SRR10310418	150	10672830	10597021	264.926	127	300686	116816	4891663			0	iuc 5	59	iro unknown	0	R	S	R	S	R	R	S	S	S	R	R	R	R	R
145	4006	Escherichia coli	Unknown												Southeast	Rio de Janeiro	Rio de Janeiro	Brazil		ERR2204570
146	4017	Escherichia coli	Human							Guanabara	R. Montevidéu, 605	23.33095 S 51.17199 W	23.33095 S	51.17199 W	Soulth	Londrina	Paraná	Brazil	2016	SRR10310417	150	10937696	10903718	272.593	143	300700	116820	4901955			0	iuc 5	59	iro unknown	0	R	R	R	S	R	R	S	S	R	R	S	R	R	R
147	4019	Escherichia coli	Human							Campos Verdes	Av. Bento Amaral Monteiro, 1660	23.24862 S 51.14941 W	23.24862 S	51.14941 W	Soulth	Londrina	Paraná	Brazil	2016	SRR10310416	150	9462734	9450671	236.267	199	319525	129246	5221029		ybt unknown	0	iuc unknown	0		0	R	R	R	S	R	R	S	S	S	R	S	R	R	R
144	4233	Escherichia coli	Unknown												Southeast	Rio de Janeiro	Rio de Janeiro	Brazil		ERR2204573
145	4432	Escherichia coli	Human							Vivi Xavier	R. John Lenon, 0	23.25793 S 51.16862 W	23.25793 S	51.16862 W	Soulth	Londrina	Paraná	Brazil	2016	SRR10310413	150	7462328	7455342	186.384	169	402344	162771	5086762		ybt unknown	0	iuc unknown	0		0	R	S	R	S	R	R	S	S	S	R	R	R	R	R
146	5040	Escherichia coli	Human							Maraba	R. das Goiabeiras, 385	23.3114 S 51.13174 W	23.3114 S	51.13174 W	Soulth	Londrina	Paraná	Brazil	2016	SRR10310412	150	8419662	8410762	210.269	440	434431	164198	5400647		ybt unknown	0		0		0	R	I	R	S	R	R	S	I	S	R	R	R	R	R
147	5076	Escherichia coli	Human							Padovani	R. André Buck, 585	23.265777 S 51.198304 W	23.265777 S	51.198304 W	Soulth	Londrina	Paraná	Brazil	2016	SRR10310373	150	11430220	11388130	284.703	205	210768	95554	5178678		ybt unknown	0	iuc 5	62-1LV		0	R	I	R	S	R	R	S	S	S	S	R	R	R	R
148	5077	Escherichia coli	Human							Panissa	R. da Ginástica Olímpica, 195	23.32385 S 51.2239 W	23.32385 S	51.2239 W	Soulth	Londrina	Paraná	Brazil	2016	SRR10310411	150	6968092	6960045	174.001	291	380902	210135	5433562		ybt unknown	0		0		0	R	S	S	S	R	R	S	S	S	S	S	S	S	S
143	5332	Escherichia coli	Unknown												Southeast	Rio de Janeiro	Rio de Janeiro	Brazil		ERR2204580
142	5420	Escherichia coli	Unknown												Southeast	Rio de Janeiro	Rio de Janeiro	Brazil		ERR2204582
141	5566	Escherichia coli	Unknown												Southeast	Rio de Janeiro	Rio de Janeiro	Brazil		ERR2204584
142	5570	Escherichia coli	Human							Centro Oeste	R. Abelio Benatti, 3500	23.29822 S 51.17863 W	23.29822 S	51.17863 W	Soulth	Londrina	Paraná	Brazil	2017	SRR10310410	150	7901186	7892509	197.313	155	469711	195086	5266030		ybt unknown	0	iuc unknown	0		0	R	R	R	R	R	R	S	S	R	S	S	S	S	S
143	5574	Escherichia coli	Human							Vila Brasil	R. Argentina, 600	23.327921 S 51.150047 W	23.327921 S	51.150047 W	Soulth	Londrina	Paraná	Brazil	2017	SRR10310365	150	6679206	6672900	166.822	128	400148	104054	4786226		ybt unknown	0		0		0	R	S	R	S	R	R	S	S	S	S	R	R	R	R
144	5576	Escherichia coli	Human							Jardim do Sol	R. Via Láctea, 877	23.29425 S 51.17985 W	23.29425 S	51.17985 W	Soulth	Londrina	Paraná	Brazil	2017	SRR10310372	150	9324008	9305137	232.628	202	265827	84623	4981600			0	iuc 5	59-1LV	iro unknown	0	R	I	R	S	R	R	S	S	S	R	R	R	R	R
145	5579	Escherichia coli	Human							Panissa	R. da Ginástica Olímpica, 195	23.323850 S 51.223903 W	23.323850 S	51.223903 W	Soulth	Londrina	Paraná	Brazil	2017	SRR10310371	150	10500294	10482725	262.068	160	357247	146556	5234306		ybt unknown	0	iuc 5	62-2LV		0	R	I	R	S	R	R	S	S	S	S	R	R	R	R
140	5593	Escherichia coli	Unknown												Southeast	Rio de Janeiro	Rio de Janeiro	Brazil		ERR2204585
138	5848	Escherichia coli	Unknown												Southeast	Rio de Janeiro	Rio de Janeiro	Brazil		ERR2204657
137	5976	Escherichia coli	Unknown												Southeast	Rio de Janeiro	Rio de Janeiro	Brazil		ERR2204658
138	6142	Escherichia coli	Human							Cafezal	Av. Pres. Abraham Lincoln, 65	23.3708 S 51.15725 W	23.3708 S	51.15725 W	Soulth	Londrina	Paraná	Brazil	2017	SRR10310369	150	9055372	9040520	226.013	144	310771	134400	4966764		ybt unknown	0	iuc 5	59	iro 5	34-1LV	R	R	R	S	R	R	S	S	S	R	R	R	R	R
136	6202	Escherichia coli	Unknown												Southeast	Rio de Janeiro	Rio de Janeiro	Brazil		ERR2204693
137	6276	Escherichia coli	Human							Maraba	R. das Goiabeiras, 385	23.3114 S 51.13174 W	23.3114 S	51.13174 W	Soulth	Londrina	Paraná	Brazil	2017	SRR10310409	150	5662012	5656543	141.414	261	284364	164548	5286920			0		0		0	R	S	R	S	R	R	S	S	S	R	I	R	R	R
138	6436	Escherichia coli	Human							Guanabara	R. Montevidéu, 605	23.330959 S 51.171998 W	23.330959 S	51.171998 W	Soulth	Londrina	Paraná	Brazil	2017	SRR10310408	150	4646682	4640805	116.02	86	467656	196855	4896907			0		0		0	R	I	R	S	R	R	S	S	S	R	R	R	R	R
139	6521	Escherichia coli	Human							Cafezal	Av. Pres. Abraham Lincoln, 65	23.37079 S 51.15675 W	23.37079 S	51.15675 W	Soulth	Londrina	Paraná	Brazil	2017	SRR10310368	150	8404830	8394877	209.872	113	326291	167729	5135247		ybt unknown	0	iuc unknown	0		0	R	S	R	S	R	R	S	S	S	S	R	R	R	S
140	6522	Escherichia coli	Human							Carnascialli	Rua da Esperança, 98	23.27732 S 51.16568 W	23.27732 S	51.16568 W	Soulth	Londrina	Paraná	Brazil	2017	SRR10310407	150	8383212	8366662	209.167	129	491838	203913	5087940		ybt unknown	0		0		0	R	S	R	S	R	R	S	S	S	R	S	R	R	R
141	6785	Escherichia coli	Human							Aquiles	R. Vergílio Perin, 815	23.25087 S 51.1393 W	23.25087 S	51.1393 W	Soulth	Londrina	Paraná	Brazil	2017	SRR10310406	150	7046238	7037368	175.934	138	373018	190097	5124213		ybt unknown	0	iuc unknown	0		0	R	R	R	S	R	R	S	S	S	R	R	R	R	R
135	6856	Escherichia coli	Unknown												Southeast	Rio de Janeiro	Rio de Janeiro	Brazil		ERR2204700
136	6916	Escherichia coli	Human							Tokio	R. Juhei Muramoto, 110	23.309303 S 51.194366 W	23.309303 S	51.194366 W	Soulth	Londrina	Paraná	Brazil	2017	SRR10310405	150	7170396	7162704	179.068	107	774923	275623	5012592		ybt unknown	0	iuc unknown	0		0	R	I	R	S	R	R	S	S	S	I	R	R	R	R
137	6996	Escherichia coli	Human							Leonor	R. Ângelo Gaioto, S/N	23.29083 S 51.19907 W	23.29083 S	51.19907 W	Soulth	Londrina	Paraná	Brazil	2017	SRR10310404	150	6033588	6028345	150.709	177	395591	127261	5431219		ybt unknown	0	iuc unknown	0	iro unknown	0	R	S	R	S	R	R	S	S	S	S	R	R	R	R
134	7018	Escherichia coli	Unknown												Southeast	Rio de Janeiro	Rio de Janeiro	Brazil		ERR2204702
133	7078	Escherichia coli	Unknown												Southeast	Rio de Janeiro	Rio de Janeiro	Brazil		ERR2204705
132	7104	Escherichia coli	Unknown												Southeast	Rio de Janeiro	Rio de Janeiro	Brazil		ERR2204707
133	7171	Escherichia coli	Human							Maraba	R. das Goiabeiras, 385	23.311405 S 51.131745 W	23.311405 S	51.131745 W	Soulth	Londrina	Paraná	Brazil	2017	SRR10310402	150	7490218	7481982	187.05	105	580913	174144	4986859		ybt unknown	0	iuc unknown	0		0	R	S	R	S	R	R	S	S	S	R	S	S	S	R
134	7172	Escherichia coli	Human							Sanizidro	R. Maria José Carneiro, 85	23.33791 S 51.13371 W	23.33791 S	51.13371 W	Soulth	Londrina	Paraná	Brazil	2017	SRR10310367	150	9213088	9197564	229.939	190	379328	116686	5239988		ybt unknown	0	iuc 5	59-2LV		0	R	S	R	S	R	R	S	S	S	S	R	R	R	R
135	7176	Escherichia coli	Human							Vivi Xavier	R. John Lenon, 0	23.25793 S 51.16862 W	23.25793 S	51.16862 W	Soulth	Londrina	Paraná	Brazil	2017	SRR10310366	150	7890980	7879397	196.985	106	490383	159554	5176003			0	iuc 5	62-1LV	iro 5	34-1LV	R	S	R	S	R	R	S	S	S	R	R	R	R	R
136	7730	Escherichia coli	Human							Chefe Newton	R. Café Bourbon	23.26515 S 51.1882 W	23.26515 S	51.1882 W	Soulth	Londrina	Paraná	Brazil	2017	SRR10310401	150	8659528	8649510	216.238	176	634472	151068	5231249		ybt unknown	0		0		0	R	R	R	S	R	R	S	S	S	S	R	R	R	R
131	7974	Escherichia coli	Unknown												Southeast	Rio de Janeiro	Rio de Janeiro	Brazil		ERR2204717
132	8147	Escherichia coli	Human							Chefe Newton	R. Café Bourbon	23.26515 S 51.1882 W	23.26515 S	51.1882 W	Soulth	Londrina	Paraná	Brazil	2017	SRR10310400	150	6583858	6575681	164.392	196	408353	188839	5238039		ybt unknown	0		0		0	R	I	S	S	R	R	S	S	S	R	R	R	R	R
133	9003	Escherichia coli	Human							Alvorada	Rua, Av. Poços de Caldas, 85	23.30131 S 51.18802 W	23.30131 S	51.18802 W	Soulth	Londrina	Paraná	Brazil	2017	SRR10310399	150	7347850	7338023	183.451	124	429577	217290	5226687		ybt unknown	0	iuc unknown	0		0	R	S	R	S	R	R	S	S	S	S	R	S	S	S
134	5-19	Escherichia coli	Human							Ideal	R. Ametista, 419	23.29601 S 51.13739 W	23.29601 S	51.13739 W	Soulth	Londrina	Paraná	Brazil	2019	SRR10310391	150	6722794	6704128	167.603	120	555091	136194	4927162			0		0		0	R	S	R	S	R	R	S	S	S	I	S	S	S	S
135	108-19	Escherichia coli	Human							Vila Casoni	Av. Dez de Dezembro, 580	23.298425 S 51.145656 W	23.298425 S	51.145656 W	Soulth	Londrina	Paraná	Brazil	2019	SRR10310383	150	6380004	6366068	159.152	155	217697	81193	4687823			0		0	iro unknown	0	R	S	R	S	R	R	S	S	S	S	S	S	S	R
136	111-19	Escherichia coli	Human							Armindo Guazzi	Av. São João, 4321	23.32313 S 51.11351 W	23.32313 S	51.11351 W	Soulth	Londrina	Paraná	Brazil	2019	SRR10310382	150	10869486	10835973	270.899	166	366674	166661	5361629		ybt unknown	0	iuc unknown	0	iro unknown	0	R	R	R	S	S	S	S	S	S	S	S	S	S	R
137	119.1-18	Escherichia coli	Human							Milton Gavetti	Av, R. Humberto Puigari Coutinho, 360	23.27464 S 51.15004 W	23.27464 S	51.15004 W	Soulth	Londrina	Paraná	Brazil	2018	SRR10310394	150	6925436	6918013	172.95	229	273854	148448	5434312		ybt unknown	0		0		0	R	S	R	S	R	R	S	S	S	S	S	R	R	R
138	119.2-18	Escherichia coli	Human							Milton Gavetti	Av, R. Humberto Puigari Coutinho, 360	23.27806 S 51.15437 W	23.27806 S	51.15437 W	Soulth	Londrina	Paraná	Brazil	2018	SRR10310393	150	7032936	7026891	175.672	177	302829	126165	5205737		ybt unknown	0	iuc unknown	0		0	R	S	R	S	S	S	S	S	S	R	R	R	R	R
152	1294D	Escherichia coli	Unknown												Southeast	Rio de Janeiro	Rio de Janeiro	Brazil		ERR2204439
151	1710D	Escherichia coli	Unknown												Southeast	Rio de Janeiro	Rio de Janeiro	Brazil		ERR2204442
152	22-18	Escherichia coli	Human							Panissa	R. da Ginástica Olímpica, 195	23.32395 S 51.22374 W	23.32395 S	51.22374 W	Soulth	Londrina	Paraná	Brazil	2018	SRR10310397	150	7158354	7147805	178.695	101	441589	182754	5076322		ybt unknown	0		0		0	R	S	R	S	R	R	S	S	S	S	R	I	R	R
125	2341-1	Escherichia coli	Human												Midwest	Brasília	Goiania	Brazil		traces-0tiAiNN
126	24-18	Escherichia coli	Human							Lerroville	R. Santos, 181	23.69054 S 51.09006 W	23.69054 S	51.09006 W	Soulth	Londrina	Paraná	Brazil	2018	SRR10310396	150	9984246	9971418	249.285	106	304053	158790	4810313			0		0		0	R	I	S	S	R	R	S	S	S	R	R	R	R	R
127	30-18	Escherichia coli	Human							Leonor	R. Ângelo Gaioto, S/N	23.29083 S 51.19907 W	23.29083 S	51.19907 W	Soulth	Londrina	Paraná	Brazil	2018	SRR10310395	150	7249320	7240140	181.004	188	411449	114254	5031977		ybt unknown	0		0		0	R	I	R	I	R	R	S	S	S	S	R	R	R	R
128	45-19	Escherichia coli	Human							Armindo Guazzi	Av. São João, 4321	23.32303 W 51.11327 S	23.32303 S	51.11327 W	Soulth	Londrina	Paraná	Brazil	2019	SRR10310389	150	7855382	7834784	195.87	190	302593	100711	5092873		ybt unknown	0	iuc 5	62-2LV	iro unknown	0	R	S	R	S	R	R	S	S	S	S	R	R	R	R
129	74-19	Escherichia coli	Human							Novo Amparo	Av. Pref. Milton Ribeiro de Menezes, 55	23.28427 S 51.14352 W	23.28427 S	51.14352 W	Soulth	Londrina	Paraná	Brazil	2019	SRR10310387	150	7910808	7898837	197.471	126	334928	141034	4977155		ybt unknown	0	iuc unknown	0		0	R	R	R	R	R	R	S	S	S	S	S	S	S	R
130	81-19	Escherichia coli	Human							Padovani	R. André Buck, 585	23.26588 S 51.19808 W	23.26588 S	51.19808 W	Soulth	Londrina	Paraná	Brazil	2019	SRR10310386	150	9640454	9624526	240.613	155	339099	123502	5047032		ybt unknown	0		0		0	R	S	R	S	R	R	S	S	S	S	R	R	R	R
131	84-19	Escherichia coli	Human							Chefe Newton	R. Café Bourbon	23.265151 S 51.188207 W	23.265151 S	51.188207 W	Soulth	Londrina	Paraná	Brazil	2019	SRR10310385	150	9778378	9754431	243.861	168	473193	128258	5342075		ybt unknown	0	iuc 5	62-1LV		0	R	R	R	S	R	R	S	S	S	S	R	R	R	R
132	98-19	Escherichia coli	Human												Soulth	Londrina	Paraná	Brazil	2019	SRR10310384	150	7712240	7705046	192.626	138	296796	111399	5076032			0	iuc 5	62-2LV		0	R	S	R	S	R	R	S	S	S	S	R	R	R	R
113	BRA4118	Escherichia coli	Human												Southeast	Rio de Janeiro	Rio de Janeiro	Brazil	2008	traces-0HJkvpG
112	BRA4334	Escherichia coli	Human												Southeast	Rio de Janeiro	Rio de Janeiro	Brazil	2008	traces-0avAfZY
114	BRA5087	Escherichia coli	Human												Southeast	Rio de Janeiro	Rio de Janeiro	Brazil	2008	traces-0oMqBmQ
108	D117	Escherichia coli	Human												Northeast	Salvador	Bahia	Brazil	2001	traces-0oeNMsv
102	D120	Escherichia coli	Human												Northeast	Salvador	Bahia	Brazil		traces-0nfuvLK
109	D146	Escherichia coli	Human												Northeast	Salvador	Bahia	Brazil	-	traces-0ENPifB
157	EW239	Escherichia coli	Environment												Southeast	Pirassununga	Sao Paulo	Brazil	2018	traces-0POUGnD
156	EW92	Escherichia coli	Environment												Southeast	Pirassununga	Sao Paulo	Brazil	2018	traces-0rRomcj
157	F21.5	Escherichia coli	Chicken meat	2019-01-20	2019-02-10	-	Granjeiro - Rede Ales.	Mercado Lisboa			Av. Guilherme de Almeida, 2045	23.37212 S 51.13807 W	23.37212 S	51.13807 W	Soulth	Londrina	Paraná	Brazil	2019	SRR10310458	150	8877768	8866150	221.654	163	327988	99140	5073653			0		0	iro 5	35-2LV	R	I	R	S	R	R	S	S	S	S	R	R	R	R
158	F23.5	Escherichia coli	Chicken meat	2019-01-28	2019-02-15	T1	Big Frango	Viscardi			Av. Inglaterra, 505	23.34365 S 51.14713 W	23.34365 S	51.14713 W	Soulth	Londrina	Paraná	Brazil	2019	SRR10310447	150	8598638	8587317	214.683	217	394414	105105	5470314		ybt unknown	0	iuc unknown	0	iro unknown	0	R	I	R	S	R	R	S	S	S	R	R	R	R	R
159	F24.1	Escherichia coli	Chicken meat	2019-02-06	2019-02-21	A1	Pioneiro	Max Atacadista			Av. Tiradentes, 2200	23.29684 S 51.19708 W	23.29684 S	51.19708 W	Soulth	Londrina	Paraná	Brazil	2019	SRR10310436	150	8668392	8658891	216.472	150	253011	118954	5275541		-	0	iuc unknown	0	iro 5	35-1LV	R	I	R	S	R	R	S	S	S	R	R	R	R	R
160	F26.1	Escherichia coli	Chicken meat	2019-02-04	2019-02-18	4022019901	Copacol	Max Atacadista			Av. Tiradentes, 2200	23.29684 S 51.19708 W	23.29684 S	51.19708 W	Soulth	Londrina	Paraná	Brazil	2019	SRR10310425	150	9443002	9432049	235.801	144	418053	138397	5274503		-	0	iuc unknown	0	iro 5	35-1LV	R	S	R	S	R	R	S	S	S	R	R	R	R	R
161	F27.1	Escherichia coli	Chicken meat	2019-02-05	2019-02-17	856	Super Muffato	Max Atacadista			Av. Tiradentes, 2200	23.29684 S 51.19708 W	23.29684 S	51.19708 W	Soulth	Londrina	Paraná	Brazil	2019	SRR10310414	150	7217016	7208540	180.214	417	204798	67079	5367669		-	0	iuc unknown	0	-	0	R	R	R	S	S	S	S	S	S	R	R	R	R	R
162	F28.3	Escherichia coli	Chicken meat	2019-01-23	2019-02-10	230119	Big Frango	Viscardi			Rua Eduardo Benjamin Hosken, 86	23.305028 S 51.169558 W	23.305028 S	51.169558 W	Soulth	Londrina	Paraná	Brazil	2019	SRR10310403	150	8027160	8017752	200.444	140	347353	152018	5474443		-	0	iuc unknown	0	-	0	R	S	R	S	R	R	S	S	S	R	R	R	R	R
163	F30.3	Escherichia coli	Chicken meat	2019-02-01	2019-02-19	T1	Big Frango	Muffato			Av. Quintono Bocaiuva, 1045	23.304250 S 51.170764 W	23.304250 S	51.170764 W	Soulth	Londrina	Paraná	Brazil	2019	SRR10310392	150	8372128	8361562	209.039	435	281919	71155	5618325		-	0	iuc unknown	0	-	0	R	S	S	S	R	S	S	S	S	R	R	R	R	R
164	F33.2	Escherichia coli	Chicken meat	2019-02-09	2019-02-23	902201901	Copacol	Cidade Canção			Av. Maringá, 830	23.308652 S 51.178333 W	23.308652 S	51.178333 W	Soulth	Londrina	Paraná	Brazil	2019	SRR10310381	150	9290662	9277965	231.949	94	318803	164303	5040241		-	0	iuc 5	59	iro 5	34	R	R	R	S	R	S	S	S	S	S	R	R	R	R
165	F34.3	Escherichia coli	Chicken meat		2020-02-09	9022019	Frango Maringá	Sacolão Big Dog			Rua Serra da Esperança, 1397	23.30722 S 51.20397 W	23.30722 S	51.20397 W	Soulth	Londrina	Paraná	Brazil	2019	SRR10310370	150	8550878	8540587	213.515	91	545367	192758	5157339			0		0	-	0	R	S	R	S	R	R	S	S	S	S	S	S	S	R
166	F35.1	Escherichia coli	Chicken meat	2019-02-12	2019-02-27	B1	Pioneiro	Super Golf			Av. Arthur Thomas, 800	23.30361 S 51.1973 W	23.30361 S	51.1973 W	Soulth	Londrina	Paraná	Brazil	2019	SRR10310457	150	9135810	9125381	228.135	199	408471	127196	5380018		ybt unknown	0	iuc unknown	0	iro unknown	0	R	S	R	S	R	R	S	S	S	S	S	S	S	R
167	F35.2	Escherichia coli	Chicken meat	2019-02-12	2019-02-27	B1	Pioneiro	Super Golf			Av. Arthur Thomas, 800	23.30152 S 51.18923 W	23.30152 S	51.18923 W	Soulth	Londrina	Paraná	Brazil	2019	SRR10310456	150	9456438	9446701	236.168	86	568743	229849	5044122		ybt unknown	0		0	iro unknown	0	R	R	R	S	S	S	S	S	S	S	R	R	R	R
168	F37.1	Escherichia coli	Chicken meat	2019-02-12	2019-02-27	B1	Pioneiro	Super Golf			Av. São João, 1460	23.31922 S 51.13412 W	23.31922 S	51.13412 W	Soulth	Londrina	Paraná	Brazil	2019	SRR10310455	150	9206988	9195680	229.892	159	356887	140499	5002764		ybt unknown	0	iuc unknown	0	iro 5	35-2LV	R	I	R	S	R	R	S	S	S	S	R	R	R	R
169	F37.3	Escherichia coli	Chicken meat	2019-02-12	2019-02-27	B1	Pioneiro	Super Golf			Av. São João, 1460	23.31922 S 51.13412 W	23.31922 S	51.13412 W	Soulth	Londrina	Paraná	Brazil	2019	SRR10310454	150	8976970	8968116	224.203	190	275844	115913	5191517			0		0	iro unknown	0	R	I	R	I	R	R	S	S	S	R	R	R	R	R
170	F38.2	Escherichia coli	Chicken meat	2019-02-18	2019-02-27	B1	Pioneiro	Max Atacadista			Av. Tiradentes, 2200	23.29684 S 51.19708 W	23.29684 S	51.19708 W	Soulth	Londrina	Paraná	Brazil	2019	SRR10310453	150	8812030	8800792	220.02	185	306562	123427	5192703			0		0	iro unknown	0	R	S	R	S	R	R	S	S	S	S	R	R	R	R
1	F4.1	Escherichia coli	Chicken meat	2019-01-14	2019-01-29	A1	Pioneiro	Muffato			Av. Saul Elkind, 2177	23.25987 S 51.15884 W	23.25987 S	51.15884 W	Soulth	Londrina	Paraná	Brazil	2019	SRR10310459	150	9562300	9548847	238.721	142	386091	182261	5063849			0		0	iro unknown	0	R	R	R	S	R	R	S	S	S	S	R	R	R	R
2	F40.1	Escherichia coli	Chicken meat	2019-02-11	2019-03-01	T1	Big Frango	Max Atacadista			Av. Tiradentes, 2200	23.29684 S 51.19708 W	23.29684 S	51.19708 W	Soulth	Londrina	Paraná	Brazil	2019	SRR10310452	150	8640016	8629479	215.737	210	218631	60301	5266201		-	0	iuc unknown	0	-	0	R	I	R	S	R	R	S	S	S	S	R	R	R	R
3	F41.2	Escherichia coli	Chicken meat	2019-02-04	2019-02-22	T1	Big Frango	Viscardi			Av. Celso Garcia Cid, 658	23.314 S 51.15202 W	23.314 S	51.15202 W	Soulth	Londrina	Paraná	Brazil	2019	SRR10310451	150	8094586	8086117	202.153	194	363105	147694	4851421		ybt unknown	0		0	-	0	R	I	R	S	R	R	S	S	S	S	R	R	R	R
4	F43.2	Escherichia coli	Chicken meat	2019-02-18	2019-03-08	T1	Big Frango	Musamar			Rua Pernambuco, 785	23.31511 S 51.16258 W	23.31511 S	51.16258 W	Soulth	Londrina	Paraná	Brazil	2019	SRR10310450	150	8090938	8080936	202.023	546	209157	71481	5732725		-	0	iuc unknown	0	-	0	R	I	R	S	R	R	S	S	S	S	R	R	R	R
5	F44.1	Escherichia coli	Chicken meat	2019-02-18	2019-03-02	858	Muffato	Muffato			Av. Robert Koch, 20	23.32489 S 51.13028 W	23.32489 S	51.13028 W	Soulth	Londrina	Paraná	Brazil	2019	SRR10310449	150	7957912	7950369	198.759	169	479670	162123	5170739		ybt unknown	0	iuc 5	62-2LV	iro unknown	0	R	S	R	S	R	R	S	S	S	R	R	R	R	R
6	F45.1	Escherichia coli	Chicken meat	2019-02-12	2019-03-02	T1	Big Frango	Condor			Rua Rio Grande do Sul, 50	23.30817 S 51.15314 W	23.30817 S	51.15314 W	Soulth	Londrina	Paraná	Brazil	2019	SRR10310448	150	8396452	8387798	209.695	278	365914	231666	5253673			0		0	-	0	R	I	S	S	R	R	S	S	S	I	R	R	R	R
7	F47.2	Escherichia coli	Chicken meat	2019-01-21	2019-01-11	21012019	Seara	Viscardi			Av. Celso Garcia Cid, 658	23.314 S 51.15202 W	23.314 S	51.15202 W	Soulth	Londrina	Paraná	Brazil	2019	SRR10310446	150	7610890	7602927	190.073	214	316640	82913	4743799			0		0	-	0	R	S	R	S	R	R	S	S	S	S	R	R	R	R
8	F48.1	Escherichia coli	Chicken meat	2019-02-15	2019-03-05	T1	Big Frango	Muffato			Av. Robert Koch, 20	23.324613 S 51.130224 W	23.324613 S	51.130224 W	Soulth	Londrina	Paraná	Brazil	2019	SRR10310445	150	7123278	7117145	177.929	263	323355	140334	5517541		-	0	iuc unknown	0	-	0	R	S	R	S	R	R	S	S	S	S	R	R	R	R
9	F49.2	Escherichia coli	Chicken meat		2019-02-27	120219	Maringá	Condor			Rua Rio Grande do Sul, 50	23.30817 S 51.15314 W	23.30817 S	51.15314 W	Soulth	Londrina	Paraná	Brazil	2019	SRR10310444	150	7512640	7504024	187.601	155	327328	130034	5344494			0		0	-	0	R	S	R	S	S	S	S	S	S	S	R	R	R	R
10	F50.2	Escherichia coli	Chicken meat	2018-05-08	2019-05-07		Canção	Cidade Canção			Av. Maringá, 830	23.314 S 51.15202 W	23.314 S	51.15202 W	Soulth	Londrina	Paraná	Brazil	2019	SRR10310443	150	10713736	10676745	266.919	460	211579	54420	5772266		-	0	iuc unknown	0	-	0	R	I	S	S	R	R	S	S	S	I	R	R	R	R
101	GR109	Escherichia coli	Human												Northeast	Salvador	Bahia	Brazil	2008	traces-0cMDWiG
92	GR124	Escherichia coli	Human												Northeast	Salvador	Bahia	Brazil	2008	traces-0ovyOJo
116	GR221	Escherichia coli	Human												Northeast	Salvador	Bahia	Brazil	2008	traces-0ufRZkC
115	GR292	Escherichia coli	Human												Northeast	Salvador	Bahia	Brazil	2008	traces-0CLXeLK
103	GR334	Escherichia coli	Human												Northeast	Salvador	Bahia	Brazil	2008	traces-0Movgtd
104	GR7	Escherichia coli	Human												Northeast	Salvador	Bahia	Brazil	2008	traces-0DuDALQ
96	GR99	Escherichia coli	Human												Northeast	Salvador	Bahia	Brazil	2008	traces-0pdIcVL									https://www.ncbi.nlm.nih.gov/geo/query/acc.cgi?acc=GSM3017824
95	HMMC0191	Escherichia coli	Human												Southeast	Rio de Janeiro	Rio de Janeiro	Brazil	2005	traces-0nuLxaa
120	HMMC061a	Escherichia coli	Human												Southeast	Rio de Janeiro	Rio de Janeiro	Brazil	2005	traces-0RyKTBK
94	HMMC063a	Escherichia coli	Human												Southeast	Rio de Janeiro	Rio de Janeiro	Brazil	2005	traces-0QqeOpc									10.1128/JCM.01858-09
118	HMMC137	Escherichia coli	Human												Southeast	Rio de Janeiro	Rio de Janeiro	Brazil	2005	traces-0mlrRYF									10.1128/JCM.01858-09
97	HMMC159	Escherichia coli	Human												Southeast	Rio de Janeiro	Rio de Janeiro	Brazil	2005	traces-0MKSTFD									10.1128/JCM.01858-09
117	HSL030	Escherichia coli	Human												Southeast	Rio de Janeiro	Rio de Janeiro	Brazil	2005	traces-0pnxkOM									10.1128/JCM.01858-09
93	IAL45	Escherichia coli	Human												Southeast	Franca	Sao Paulo	Brazil	2004	traces-0HChmwH
129	ICBEc03	Escherichia coli	Canine												North	Sao Gabriel da Cachoira	Amazon	Brazil	2013	traces-0Nebrer									https://www.ncbi.nlm.nih.gov/nuccore/NIHG00000000
126	ICBEc09	Escherichia coli	Canine												North	Sao Gabriel da Cachoira	Amazon	Brazil	2013	traces-0aFZbZm traces-0pHrlvo									https://www.ncbi.nlm.nih.gov/nuccore/NIHG00000000
127	ICBEc10	Escherichia coli	Canine												North	Sao Gabriel da Cachoira	Amazon	Brazil	2013	traces-0hNFsOg									https://www.ncbi.nlm.nih.gov/nuccore/NIHG00000000
128	ICBEcBL-II	Escherichia coli	Human												North	Sao Gabriel da Cachoira	Amazon	Brazil	2013	traces-0akVjbe
130	ICBEcBL-III	Escherichia coli	Human															Brazil		traces-0OYIzCZ
105	Meng129	Escherichia coli	Human												Northeast	Salvador	Bahia	Brazil	1999	traces-0uhWiOw
107	Meng318	Escherichia coli	Human												Northeast	Salvador	Bahia	Brazil	2003	traces-0xvotyO
98	Meng352	Escherichia coli	Human												Northeast	Salvador	Bahia	Brazil	2004	traces-0bstMbk
119	Meng647	Escherichia coli	Human												Northeast	Salvador	Bahia	Brazil	2008	traces-0WiOBsb
153	NC_CF331	Escherichia coli	Poultry															Brazil	2016	SRR7299435									https://www.ncbi.nlm.nih.gov/nuccore/1840578749
154	NC_CF361	Escherichia coli	Poultry															Brazil	2016	SRR7299352									https://www.ncbi.nlm.nih.gov/nuccore/1840578749
155	P19.1	Escherichia coli	Pork						Almeida Mercados		Rua Araçatuba, 218	23.30152 S 51.18923 W	23.30152 S	51.18923 W	Soulth	Londrina	Paraná	Brazil	2019	SRR10310439	150	3984712	3943246	98.5811	223	297165	116144	5297338	-		0		0	-	0	R	S	R	S	R	R	S	S	S	S	S	S	S	S
156	P2.2	Escherichia coli	Pork						Muffato		Rua Quintino Bocaiúva, 1045	23.304230 S 51.170796 W	23.304230 S	51.170796 W	Soulth	Londrina	Paraná	Brazil	2019	SRR10310442	150	8785468	8770353	219.259	164	456062	120826	5004842	-		0		0	-	0	R	S	R	S	S	S	S	S	S	R	R	R	R	R
157	P38.1	Escherichia coli	Pork						Mercado Quata		Rua Quata, 795	23.31442 S 51.18673 W	23.31442 S	51.18673 W	Soulth	Londrina	Paraná	Brazil	2019	SRR10310438	150	15029722	14933967	373.349	199	388831	182303	5223934	-		0		0	-	0	R	I	R	S	R	R	S	S	S	R	R	R	R	R
158	P39.3	Escherichia coli	Pork						Super Golff		Av Saul Elkind, 1860	23.25822 S 51.15661 W	23.25822 S	51.15661 W	Soulth	Londrina	Paraná	Brazil	2019	SRR10310437	150	7619632	7609502	190.238	140	610045	194646	5076743	-	-	0	iuc 5	62-1LV	iro 5	34-1LV	R	I	R	S	R	R	S	S	S	R	R	R	R	R
159	P40.3	Escherichia coli	Pork						Super Golff		Av Saul Elkind, 1860	23.25814 S 51.15661 W	23.25814 S	51.15661 W	Soulth	Londrina	Paraná	Brazil	2019	SRR10310435	150	9681028	9621709	240.543	519	192626	86085	5890829	-	ybt unknown	0	iuc unknown	0	-	0	R	S	S	S	R	R	S	S	S	S	R	R	R	R
160	P45.1	Escherichia coli	Pork						Santarem		Av Saul Elkind, 4080	23.26067 S 51.17463 W	23.26067 S	51.17463 W	Soulth	Londrina	Paraná	Brazil	2019	SRR10310434	150	8028822	8020457	200.511	128	346862	117547	5206697	-		0		0	-	0	R	S	S	S	R	R	S	S	S	S	R	R	R	R
161	P6.1	Escherichia coli	Pork						Cidade Canção		Av. Maringa, 830	23.30908 S 51.17849 W	23.30908 S	51.17849 W	Soulth	Londrina	Paraná	Brazil	2019	SRR10310441	150	6561508	6552229	163.806	229	294550	96718	5061473	-	ybt unknown	0	iuc unknown	0	iro 5	35-2LV	R	S	R	S	S	S	S	S	S	R	S	S	S	S
162	P8.3	Escherichia coli	Pork						Casa Viscardi		Rua Benjamin Hosken, 86	23.30501 S 51.16932 W	23.30501 S	51.16932 W	Soulth	Londrina	Paraná	Brazil	2019	SRR10310440	150	8154784	8143604	203.59	120	368299	120571	4781139	-	ybt unknown	0	iuc 5	61	-	0	R	R	S	S	R	S	S	S	S	R	S	S	S	S
155	PSU-0740	Escherichia coli	Poultry															Brazil	2016	SRR7500630									https://www.ncbi.nlm.nih.gov/nuccore/1840576900
99	SR148	Escherichia coli	Human												Northeast	Salvador	Bahia	Brazil		traces-0aMkDci
100	SR200	Escherichia coli	Human												Northeast	Salvador	Bahia	Brazil		traces-0bnNLek
110	SR212	Escherichia coli	Human												Northeast	Salvador	Bahia	Brazil	2001	traces-0CiEYqt
111	SR212	Escherichia coli	Human												Northeast	Salvador	Bahia	Brazil	2001	traces-0ifMOnn
106	UEL29	Escherichia coli	Poultry															Brazil		traces-0MJEjNw
148	x2724	Escherichia coli	Unknown												Southeast	Rio de Janeiro	Rio de Janeiro	Brazil		ERR2204453
139	x5770d	Escherichia coli	Unknown												Southeast	Rio de Janeiro	Rio de Janeiro	Brazil		ERR2204586
[truncated: 95 more columns]

## Sheet: Notes
AMP	Ampicillin
AMC	Amoxicillin/clavulanate
STX	Trimethoprim-sulfamethoxazole
TZP	Piperacillin-tazobactam
CRO	Ceftriaxone
FEP	Cefepime
MEM	Meropenem
ERP	Ertapenem
AK	Amikacin
CN	Gentamicin
CIP	Ciprofloxacin
NOR	Norfloxacin
F	Nitrofurantoin
NA	Nalidixic acid
ID_barcode	Sample number given for sequencing
Sample	Identification given for the isolated sample
Organism	Microorganism isolated
Source	Where the sample was isolated
Manufacturing date	Food paking date
Used by	Estimated date for safe food
Batch number	Identification given to foods manufactured in the same consignment
Brand	Manufacturer name
Market/Basic Health Unit	Foods shop/Public health care system
Address	Location of establishments
Latitude and longitude	Units used to indicate the location
Region	Country of the country where the city is located
City	City where the study was conducted
State	State where the study was conducted
Country	Country where the study was conducted
Year	Year the samples were collected
Acess number	NCBI submission number
	**Escherichia coli scheme sequence type II (Istitut Pasteur)
